# Supplementary material for: Examining the impact of larval source management and insecticide-treated nets using a spatial agent-based model of Anopheles gambiae and a landscape generator tool
Source: Malar J. 2013 Aug 21;12:290. doi: 10.1186/1475-2875-12-290 (PMC3765353; doi:10.1186/1475-2875-12-290)
Supplement: Additional file 2 — Sample input file (in XML format) for the ABM. The ABM (Additional file 1) requires an XML file as its only input. The XML file can be viewed and edited using any standard text editor (e.g., Notepad for Windows, TextEdit for Mac, etc.). It specifies various parameters of the model, the simulation to be run, the landscape to be used, and the interventions to be applied. Model parameters include length of the simulation (maximum time-step), initial number of female adult mosquitoes, fecundity (mean and standard deviation), initial temperature, and daily mortality rates for the immature (eggs, larvae, pupae) and adult stages of the mosquito life cycle. Landscape parameters include an optional landscape name, width and height of the landscape, the boundary type to be used (Absorbing or Nonabsorbing ), and maximum number of moves allowed for a mosquito agent per day. Simulation parameters specify all aquatic habitats and blood meal locations (houses) as individual sub-environments. Description of each sub-environment includes an optional identifier, its spatial location (x- and y-coordinates), carrying capacity (for an aquatic habitat), number of persons (for a blood meal location), and whether the sub-environment is covered by LSM or ITNs. Intervention parameters include the beginning time-step to apply the intervention, coverage, and repellence, mortality/insecticidal effect (for ITNs). The current model supports only LSM and ITNs as interventions. This sample file specifies 200 aquatic habitats, 20 houses, 30% LSM coverage, 50% ITN coverage, no repellence, and 70% ITN mortality (insecticidal effect). [file 1475-2875-12-290-S2.xml]

<SIMULATION HOURS_IN_TIME_STEP="1" BEGINNING_STEP="0" SAMPLING_INTERVAL="1">
	<SIMULATION_VARIABLES>
		<MAX_TIMESTEP>8760</MAX_TIMESTEP>
	</SIMULATION_VARIABLES>

	<LANDSCAPE_VARIABLES>
		<LANDSCAPE_NAME>"AH200-BML20-LSMC0.3-C0.25-M0.5"</LANDSCAPE_NAME>
		<LANDSCAPE_WIDTH>40</LANDSCAPE_WIDTH>
		<LANDSCAPE_HEIGHT>40</LANDSCAPE_HEIGHT>
		<LANDSCAPE_BOUNDARY>"NonAbsorbing"</LANDSCAPE_BOUNDARY>
		<AGENT_MOVE_PER_DAY>5</AGENT_MOVE_PER_DAY>
	</LANDSCAPE_VARIABLES>

	<INTERVENTIONS>
		<INTERVENTION NAME="ITN" BEGINNING_TIMESTEP="2400" COVERAGE="0.25" REPELLENCE="0.0" MORTALITY="0.5"></INTERVENTION>
		<INTERVENTION NAME="LSM" BEGINNING_TIMESTEP="2400" COVERAGE="0.3"></INTERVENTION>
	</INTERVENTIONS>

	<ROOT_ENVIRONMENT NAME='Mosquito World' CLASS="edu.nd.abms.mosquito.MosquitoEnvironment">
		<AGENTLIST CLASS="edu.nd.abms.mosquito.anopheles.AnophelesAdultAgentList">
		</AGENTLIST>

		<ENVIRONMENT_VARIABLES>
			<INITIAL_FEMALE_ADULTS>20000</INITIAL_FEMALE_ADULTS>
			<FECUNDITY_MEAN>170</FECUNDITY_MEAN>
			<FECUNDITY_STANDARD_DEVIATION>30</FECUNDITY_STANDARD_DEVIATION>
			<INITIAL_TEMPERATURE>25.0</INITIAL_TEMPERATURE>
			<DMR_EGGS>0.1</DMR_EGGS>
			<DMR_BASELINE_LARVAE>0.1</DMR_BASELINE_LARVAE>
			<DMR_PUPAE>0.1</DMR_PUPAE>
			<DMR_BASELINE_ADULTS>0.1</DMR_BASELINE_ADULTS>
		</ENVIRONMENT_VARIABLES>

		<SUBENVIRONMENTS>
			<ENVIRONMENT NAME="BML 1" CLASS="edu.nd.abms.mosquito.HumanEnvironment">
				<AGENTLIST CLASS="edu.nd.abms.mosquito.anopheles.HumanAgentList">
				</AGENTLIST>
				<ENVIRONMENT_VARIABLES>
					<ID>1</ID>
					<ITN_COVERAGE>0</ITN_COVERAGE>
					<NUMBER_OF_PERSONS>3</NUMBER_OF_PERSONS>
					<LOCATION_X>26</LOCATION_X>
					<LOCATION_Y>6</LOCATION_Y>
				</ENVIRONMENT_VARIABLES>
			</ENVIRONMENT>

			<ENVIRONMENT NAME="BML 2" CLASS="edu.nd.abms.mosquito.HumanEnvironment">
				<AGENTLIST CLASS="edu.nd.abms.mosquito.anopheles.HumanAgentList">
				</AGENTLIST>
				<ENVIRONMENT_VARIABLES>
					<ID>2</ID>
					<ITN_COVERAGE>0</ITN_COVERAGE>
					<NUMBER_OF_PERSONS>7</NUMBER_OF_PERSONS>
					<LOCATION_X>18</LOCATION_X>
					<LOCATION_Y>28</LOCATION_Y>
				</ENVIRONMENT_VARIABLES>
			</ENVIRONMENT>

			<ENVIRONMENT NAME="BML 3" CLASS="edu.nd.abms.mosquito.HumanEnvironment">
				<AGENTLIST CLASS="edu.nd.abms.mosquito.anopheles.HumanAgentList">
				</AGENTLIST>
				<ENVIRONMENT_VARIABLES>
					<ID>3</ID>
					<ITN_COVERAGE>0</ITN_COVERAGE>
					<NUMBER_OF_PERSONS>6</NUMBER_OF_PERSONS>
					<LOCATION_X>1</LOCATION_X>
					<LOCATION_Y>23</LOCATION_Y>
				</ENVIRONMENT_VARIABLES>
			</ENVIRONMENT>

			<ENVIRONMENT NAME="BML 4" CLASS="edu.nd.abms.mosquito.HumanEnvironment">
				<AGENTLIST CLASS="edu.nd.abms.mosquito.anopheles.HumanAgentList">
				</AGENTLIST>
				<ENVIRONMENT_VARIABLES>
					<ID>4</ID>
					<ITN_COVERAGE>0</ITN_COVERAGE>
					<NUMBER_OF_PERSONS>5</NUMBER_OF_PERSONS>
					<LOCATION_X>23</LOCATION_X>
					<LOCATION_Y>27</LOCATION_Y>
				</ENVIRONMENT_VARIABLES>
			</ENVIRONMENT>

			<ENVIRONMENT NAME="BML 5" CLASS="edu.nd.abms.mosquito.HumanEnvironment">
				<AGENTLIST CLASS="edu.nd.abms.mosquito.anopheles.HumanAgentList">
				</AGENTLIST>
				<ENVIRONMENT_VARIABLES>
					<ID>5</ID>
					<ITN_COVERAGE>1</ITN_COVERAGE>
					<NUMBER_OF_PERSONS>4</NUMBER_OF_PERSONS>
					<LOCATION_X>2</LOCATION_X>
					<LOCATION_Y>10</LOCATION_Y>
				</ENVIRONMENT_VARIABLES>
			</ENVIRONMENT>

			<ENVIRONMENT NAME="BML 6" CLASS="edu.nd.abms.mosquito.HumanEnvironment">
				<AGENTLIST CLASS="edu.nd.abms.mosquito.anopheles.HumanAgentList">
				</AGENTLIST>
				<ENVIRONMENT_VARIABLES>
					<ID>6</ID>
					<ITN_COVERAGE>0</ITN_COVERAGE>
					<NUMBER_OF_PERSONS>5</NUMBER_OF_PERSONS>
					<LOCATION_X>17</LOCATION_X>
					<LOCATION_Y>29</LOCATION_Y>
				</ENVIRONMENT_VARIABLES>
			</ENVIRONMENT>

			<ENVIRONMENT NAME="BML 7" CLASS="edu.nd.abms.mosquito.HumanEnvironment">
				<AGENTLIST CLASS="edu.nd.abms.mosquito.anopheles.HumanAgentList">
				</AGENTLIST>
				<ENVIRONMENT_VARIABLES>
					<ID>7</ID>
					<ITN_COVERAGE>0</ITN_COVERAGE>
					<NUMBER_OF_PERSONS>5</NUMBER_OF_PERSONS>
					<LOCATION_X>37</LOCATION_X>
					<LOCATION_Y>15</LOCATION_Y>
				</ENVIRONMENT_VARIABLES>
			</ENVIRONMENT>

			<ENVIRONMENT NAME="BML 8" CLASS="edu.nd.abms.mosquito.HumanEnvironment">
				<AGENTLIST CLASS="edu.nd.abms.mosquito.anopheles.HumanAgentList">
				</AGENTLIST>
				<ENVIRONMENT_VARIABLES>
					<ID>8</ID>
					<ITN_COVERAGE>0</ITN_COVERAGE>
					<NUMBER_OF_PERSONS>7</NUMBER_OF_PERSONS>
					<LOCATION_X>18</LOCATION_X>
					<LOCATION_Y>18</LOCATION_Y>
				</ENVIRONMENT_VARIABLES>
			</ENVIRONMENT>

			<ENVIRONMENT NAME="BML 9" CLASS="edu.nd.abms.mosquito.HumanEnvironment">
				<AGENTLIST CLASS="edu.nd.abms.mosquito.anopheles.HumanAgentList">
				</AGENTLIST>
				<ENVIRONMENT_VARIABLES>
					<ID>9</ID>
					<ITN_COVERAGE>0</ITN_COVERAGE>
					<NUMBER_OF_PERSONS>5</NUMBER_OF_PERSONS>
					<LOCATION_X>31</LOCATION_X>
					<LOCATION_Y>13</LOCATION_Y>
				</ENVIRONMENT_VARIABLES>
			</ENVIRONMENT>

			<ENVIRONMENT NAME="BML 10" CLASS="edu.nd.abms.mosquito.HumanEnvironment">
				<AGENTLIST CLASS="edu.nd.abms.mosquito.anopheles.HumanAgentList">
				</AGENTLIST>
				<ENVIRONMENT_VARIABLES>
					<ID>10</ID>
					<ITN_COVERAGE>0</ITN_COVERAGE>
					<NUMBER_OF_PERSONS>7</NUMBER_OF_PERSONS>
					<LOCATION_X>16</LOCATION_X>
					<LOCATION_Y>20</LOCATION_Y>
				</ENVIRONMENT_VARIABLES>
			</ENVIRONMENT>

			<ENVIRONMENT NAME="BML 11" CLASS="edu.nd.abms.mosquito.HumanEnvironment">
				<AGENTLIST CLASS="edu.nd.abms.mosquito.anopheles.HumanAgentList">
				</AGENTLIST>
				<ENVIRONMENT_VARIABLES>
					<ID>11</ID>
					<ITN_COVERAGE>0</ITN_COVERAGE>
					<NUMBER_OF_PERSONS>5</NUMBER_OF_PERSONS>
					<LOCATION_X>14</LOCATION_X>
					<LOCATION_Y>21</LOCATION_Y>
				</ENVIRONMENT_VARIABLES>
			</ENVIRONMENT>

			<ENVIRONMENT NAME="BML 12" CLASS="edu.nd.abms.mosquito.HumanEnvironment">
				<AGENTLIST CLASS="edu.nd.abms.mosquito.anopheles.HumanAgentList">
				</AGENTLIST>
				<ENVIRONMENT_VARIABLES>
					<ID>12</ID>
					<ITN_COVERAGE>0</ITN_COVERAGE>
					<NUMBER_OF_PERSONS>5</NUMBER_OF_PERSONS>
					<LOCATION_X>21</LOCATION_X>
					<LOCATION_Y>15</LOCATION_Y>
				</ENVIRONMENT_VARIABLES>
			</ENVIRONMENT>

			<ENVIRONMENT NAME="BML 13" CLASS="edu.nd.abms.mosquito.HumanEnvironment">
				<AGENTLIST CLASS="edu.nd.abms.mosquito.anopheles.HumanAgentList">
				</AGENTLIST>
				<ENVIRONMENT_VARIABLES>
					<ID>13</ID>
					<ITN_COVERAGE>1</ITN_COVERAGE>
					<NUMBER_OF_PERSONS>5</NUMBER_OF_PERSONS>
					<LOCATION_X>38</LOCATION_X>
					<LOCATION_Y>25</LOCATION_Y>
				</ENVIRONMENT_VARIABLES>
			</ENVIRONMENT>

			<ENVIRONMENT NAME="BML 14" CLASS="edu.nd.abms.mosquito.HumanEnvironment">
				<AGENTLIST CLASS="edu.nd.abms.mosquito.anopheles.HumanAgentList">
				</AGENTLIST>
				<ENVIRONMENT_VARIABLES>
					<ID>14</ID>
					<ITN_COVERAGE>0</ITN_COVERAGE>
					<NUMBER_OF_PERSONS>5</NUMBER_OF_PERSONS>
					<LOCATION_X>36</LOCATION_X>
					<LOCATION_Y>21</LOCATION_Y>
				</ENVIRONMENT_VARIABLES>
			</ENVIRONMENT>

			<ENVIRONMENT NAME="BML 15" CLASS="edu.nd.abms.mosquito.HumanEnvironment">
				<AGENTLIST CLASS="edu.nd.abms.mosquito.anopheles.HumanAgentList">
				</AGENTLIST>
				<ENVIRONMENT_VARIABLES>
					<ID>15</ID>
					<ITN_COVERAGE>0</ITN_COVERAGE>
					<NUMBER_OF_PERSONS>5</NUMBER_OF_PERSONS>
					<LOCATION_X>16</LOCATION_X>
					<LOCATION_Y>4</LOCATION_Y>
				</ENVIRONMENT_VARIABLES>
			</ENVIRONMENT>

			<ENVIRONMENT NAME="BML 16" CLASS="edu.nd.abms.mosquito.HumanEnvironment">
				<AGENTLIST CLASS="edu.nd.abms.mosquito.anopheles.HumanAgentList">
				</AGENTLIST>
				<ENVIRONMENT_VARIABLES>
					<ID>16</ID>
					<ITN_COVERAGE>1</ITN_COVERAGE>
					<NUMBER_OF_PERSONS>5</NUMBER_OF_PERSONS>
					<LOCATION_X>19</LOCATION_X>
					<LOCATION_Y>14</LOCATION_Y>
				</ENVIRONMENT_VARIABLES>
			</ENVIRONMENT>

			<ENVIRONMENT NAME="BML 17" CLASS="edu.nd.abms.mosquito.HumanEnvironment">
				<AGENTLIST CLASS="edu.nd.abms.mosquito.anopheles.HumanAgentList">
				</AGENTLIST>
				<ENVIRONMENT_VARIABLES>
					<ID>17</ID>
					<ITN_COVERAGE>0</ITN_COVERAGE>
					<NUMBER_OF_PERSONS>5</NUMBER_OF_PERSONS>
					<LOCATION_X>35</LOCATION_X>
					<LOCATION_Y>1</LOCATION_Y>
				</ENVIRONMENT_VARIABLES>
			</ENVIRONMENT>

			<ENVIRONMENT NAME="BML 18" CLASS="edu.nd.abms.mosquito.HumanEnvironment">
				<AGENTLIST CLASS="edu.nd.abms.mosquito.anopheles.HumanAgentList">
				</AGENTLIST>
				<ENVIRONMENT_VARIABLES>
					<ID>18</ID>
					<ITN_COVERAGE>1</ITN_COVERAGE>
					<NUMBER_OF_PERSONS>3</NUMBER_OF_PERSONS>
					<LOCATION_X>34</LOCATION_X>
					<LOCATION_Y>22</LOCATION_Y>
				</ENVIRONMENT_VARIABLES>
			</ENVIRONMENT>

			<ENVIRONMENT NAME="BML 19" CLASS="edu.nd.abms.mosquito.HumanEnvironment">
				<AGENTLIST CLASS="edu.nd.abms.mosquito.anopheles.HumanAgentList">
				</AGENTLIST>
				<ENVIRONMENT_VARIABLES>
					<ID>19</ID>
					<ITN_COVERAGE>1</ITN_COVERAGE>
					<NUMBER_OF_PERSONS>5</NUMBER_OF_PERSONS>
					<LOCATION_X>32</LOCATION_X>
					<LOCATION_Y>6</LOCATION_Y>
				</ENVIRONMENT_VARIABLES>
			</ENVIRONMENT>

			<ENVIRONMENT NAME="BML 20" CLASS="edu.nd.abms.mosquito.HumanEnvironment">
				<AGENTLIST CLASS="edu.nd.abms.mosquito.anopheles.HumanAgentList">
				</AGENTLIST>
				<ENVIRONMENT_VARIABLES>
					<ID>20</ID>
					<ITN_COVERAGE>0</ITN_COVERAGE>
					<NUMBER_OF_PERSONS>3</NUMBER_OF_PERSONS>
					<LOCATION_X>25</LOCATION_X>
					<LOCATION_Y>19</LOCATION_Y>
				</ENVIRONMENT_VARIABLES>
			</ENVIRONMENT>

			<ENVIRONMENT NAME="AH 1" CLASS="edu.nd.abms.mosquito.AquaticEnvironment">
				<AGENTLIST CLASS="edu.nd.abms.mosquito.anopheles.AnophelesAquaticAgentList">
				</AGENTLIST>
				<ENVIRONMENT_VARIABLES>
					<ID>1</ID>
					<LSM_COVERAGE>0</LSM_COVERAGE>
					<CARRYING_CAPACITY>1000.0</CARRYING_CAPACITY>
					<LOCATION_X>12</LOCATION_X>
					<LOCATION_Y>14</LOCATION_Y>
				</ENVIRONMENT_VARIABLES>
			</ENVIRONMENT>

			<ENVIRONMENT NAME="AH 2" CLASS="edu.nd.abms.mosquito.AquaticEnvironment">
				<AGENTLIST CLASS="edu.nd.abms.mosquito.anopheles.AnophelesAquaticAgentList">
				</AGENTLIST>
				<ENVIRONMENT_VARIABLES>
					<ID>2</ID>
					<LSM_COVERAGE>1</LSM_COVERAGE>
					<CARRYING_CAPACITY>1000.0</CARRYING_CAPACITY>
					<LOCATION_X>20</LOCATION_X>
					<LOCATION_Y>28</LOCATION_Y>
				</ENVIRONMENT_VARIABLES>
			</ENVIRONMENT>

			<ENVIRONMENT NAME="AH 3" CLASS="edu.nd.abms.mosquito.AquaticEnvironment">
				<AGENTLIST CLASS="edu.nd.abms.mosquito.anopheles.AnophelesAquaticAgentList">
				</AGENTLIST>
				<ENVIRONMENT_VARIABLES>
					<ID>3</ID>
					<LSM_COVERAGE>0</LSM_COVERAGE>
					<CARRYING_CAPACITY>1000.0</CARRYING_CAPACITY>
					<LOCATION_X>34</LOCATION_X>
					<LOCATION_Y>9</LOCATION_Y>
				</ENVIRONMENT_VARIABLES>
			</ENVIRONMENT>

			<ENVIRONMENT NAME="AH 4" CLASS="edu.nd.abms.mosquito.AquaticEnvironment">
				<AGENTLIST CLASS="edu.nd.abms.mosquito.anopheles.AnophelesAquaticAgentList">
				</AGENTLIST>
				<ENVIRONMENT_VARIABLES>
					<ID>4</ID>
					<LSM_COVERAGE>0</LSM_COVERAGE>
					<CARRYING_CAPACITY>1000.0</CARRYING_CAPACITY>
					<LOCATION_X>16</LOCATION_X>
					<LOCATION_Y>29</LOCATION_Y>
				</ENVIRONMENT_VARIABLES>
			</ENVIRONMENT>

			<ENVIRONMENT NAME="AH 5" CLASS="edu.nd.abms.mosquito.AquaticEnvironment">
				<AGENTLIST CLASS="edu.nd.abms.mosquito.anopheles.AnophelesAquaticAgentList">
				</AGENTLIST>
				<ENVIRONMENT_VARIABLES>
					<ID>5</ID>
					<LSM_COVERAGE>1</LSM_COVERAGE>
					<CARRYING_CAPACITY>1000.0</CARRYING_CAPACITY>
					<LOCATION_X>26</LOCATION_X>
					<LOCATION_Y>38</LOCATION_Y>
				</ENVIRONMENT_VARIABLES>
			</ENVIRONMENT>

			<ENVIRONMENT NAME="AH 6" CLASS="edu.nd.abms.mosquito.AquaticEnvironment">
				<AGENTLIST CLASS="edu.nd.abms.mosquito.anopheles.AnophelesAquaticAgentList">
				</AGENTLIST>
				<ENVIRONMENT_VARIABLES>
					<ID>6</ID>
					<LSM_COVERAGE>1</LSM_COVERAGE>
					<CARRYING_CAPACITY>1000.0</CARRYING_CAPACITY>
					<LOCATION_X>11</LOCATION_X>
					<LOCATION_Y>22</LOCATION_Y>
				</ENVIRONMENT_VARIABLES>
			</ENVIRONMENT>

			<ENVIRONMENT NAME="AH 7" CLASS="edu.nd.abms.mosquito.AquaticEnvironment">
				<AGENTLIST CLASS="edu.nd.abms.mosquito.anopheles.AnophelesAquaticAgentList">
				</AGENTLIST>
				<ENVIRONMENT_VARIABLES>
					<ID>7</ID>
					<LSM_COVERAGE>0</LSM_COVERAGE>
					<CARRYING_CAPACITY>1000.0</CARRYING_CAPACITY>
					<LOCATION_X>37</LOCATION_X>
					<LOCATION_Y>18</LOCATION_Y>
				</ENVIRONMENT_VARIABLES>
			</ENVIRONMENT>

			<ENVIRONMENT NAME="AH 8" CLASS="edu.nd.abms.mosquito.AquaticEnvironment">
				<AGENTLIST CLASS="edu.nd.abms.mosquito.anopheles.AnophelesAquaticAgentList">
				</AGENTLIST>
				<ENVIRONMENT_VARIABLES>
					<ID>8</ID>
					<LSM_COVERAGE>1</LSM_COVERAGE>
					<CARRYING_CAPACITY>1000.0</CARRYING_CAPACITY>
					<LOCATION_X>22</LOCATION_X>
					<LOCATION_Y>11</LOCATION_Y>
				</ENVIRONMENT_VARIABLES>
			</ENVIRONMENT>

			<ENVIRONMENT NAME="AH 9" CLASS="edu.nd.abms.mosquito.AquaticEnvironment">
				<AGENTLIST CLASS="edu.nd.abms.mosquito.anopheles.AnophelesAquaticAgentList">
				</AGENTLIST>
				<ENVIRONMENT_VARIABLES>
					<ID>9</ID>
					<LSM_COVERAGE>1</LSM_COVERAGE>
					<CARRYING_CAPACITY>1000.0</CARRYING_CAPACITY>
					<LOCATION_X>24</LOCATION_X>
					<LOCATION_Y>22</LOCATION_Y>
				</ENVIRONMENT_VARIABLES>
			</ENVIRONMENT>

			<ENVIRONMENT NAME="AH 10" CLASS="edu.nd.abms.mosquito.AquaticEnvironment">
				<AGENTLIST CLASS="edu.nd.abms.mosquito.anopheles.AnophelesAquaticAgentList">
				</AGENTLIST>
				<ENVIRONMENT_VARIABLES>
					<ID>10</ID>
					<LSM_COVERAGE>1</LSM_COVERAGE>
					<CARRYING_CAPACITY>1000.0</CARRYING_CAPACITY>
					<LOCATION_X>8</LOCATION_X>
					<LOCATION_Y>10</LOCATION_Y>
				</ENVIRONMENT_VARIABLES>
			</ENVIRONMENT>

			<ENVIRONMENT NAME="AH 11" CLASS="edu.nd.abms.mosquito.AquaticEnvironment">
				<AGENTLIST CLASS="edu.nd.abms.mosquito.anopheles.AnophelesAquaticAgentList">
				</AGENTLIST>
				<ENVIRONMENT_VARIABLES>
					<ID>11</ID>
					<LSM_COVERAGE>0</LSM_COVERAGE>
					<CARRYING_CAPACITY>1000.0</CARRYING_CAPACITY>
					<LOCATION_X>31</LOCATION_X>
					<LOCATION_Y>18</LOCATION_Y>
				</ENVIRONMENT_VARIABLES>
			</ENVIRONMENT>

			<ENVIRONMENT NAME="AH 12" CLASS="edu.nd.abms.mosquito.AquaticEnvironment">
				<AGENTLIST CLASS="edu.nd.abms.mosquito.anopheles.AnophelesAquaticAgentList">
				</AGENTLIST>
				<ENVIRONMENT_VARIABLES>
					<ID>12</ID>
					<LSM_COVERAGE>0</LSM_COVERAGE>
					<CARRYING_CAPACITY>1000.0</CARRYING_CAPACITY>
					<LOCATION_X>26</LOCATION_X>
					<LOCATION_Y>9</LOCATION_Y>
				</ENVIRONMENT_VARIABLES>
			</ENVIRONMENT>

			<ENVIRONMENT NAME="AH 13" CLASS="edu.nd.abms.mosquito.AquaticEnvironment">
				<AGENTLIST CLASS="edu.nd.abms.mosquito.anopheles.AnophelesAquaticAgentList">
				</AGENTLIST>
				<ENVIRONMENT_VARIABLES>
					<ID>13</ID>
					<LSM_COVERAGE>0</LSM_COVERAGE>
					<CARRYING_CAPACITY>1000.0</CARRYING_CAPACITY>
					<LOCATION_X>17</LOCATION_X>
					<LOCATION_Y>30</LOCATION_Y>
				</ENVIRONMENT_VARIABLES>
			</ENVIRONMENT>

			<ENVIRONMENT NAME="AH 14" CLASS="edu.nd.abms.mosquito.AquaticEnvironment">
				<AGENTLIST CLASS="edu.nd.abms.mosquito.anopheles.AnophelesAquaticAgentList">
				</AGENTLIST>
				<ENVIRONMENT_VARIABLES>
					<ID>14</ID>
					<LSM_COVERAGE>0</LSM_COVERAGE>
					<CARRYING_CAPACITY>1000.0</CARRYING_CAPACITY>
					<LOCATION_X>19</LOCATION_X>
					<LOCATION_Y>21</LOCATION_Y>
				</ENVIRONMENT_VARIABLES>
			</ENVIRONMENT>

			<ENVIRONMENT NAME="AH 15" CLASS="edu.nd.abms.mosquito.AquaticEnvironment">
				<AGENTLIST CLASS="edu.nd.abms.mosquito.anopheles.AnophelesAquaticAgentList">
				</AGENTLIST>
				<ENVIRONMENT_VARIABLES>
					<ID>15</ID>
					<LSM_COVERAGE>0</LSM_COVERAGE>
					<CARRYING_CAPACITY>1000.0</CARRYING_CAPACITY>
					<LOCATION_X>21</LOCATION_X>
					<LOCATION_Y>0</LOCATION_Y>
				</ENVIRONMENT_VARIABLES>
			</ENVIRONMENT>

			<ENVIRONMENT NAME="AH 16" CLASS="edu.nd.abms.mosquito.AquaticEnvironment">
				<AGENTLIST CLASS="edu.nd.abms.mosquito.anopheles.AnophelesAquaticAgentList">
				</AGENTLIST>
				<ENVIRONMENT_VARIABLES>
					<ID>16</ID>
					<LSM_COVERAGE>0</LSM_COVERAGE>
					<CARRYING_CAPACITY>1000.0</CARRYING_CAPACITY>
					<LOCATION_X>14</LOCATION_X>
					<LOCATION_Y>9</LOCATION_Y>
				</ENVIRONMENT_VARIABLES>
			</ENVIRONMENT>

			<ENVIRONMENT NAME="AH 17" CLASS="edu.nd.abms.mosquito.AquaticEnvironment">
				<AGENTLIST CLASS="edu.nd.abms.mosquito.anopheles.AnophelesAquaticAgentList">
				</AGENTLIST>
				<ENVIRONMENT_VARIABLES>
					<ID>17</ID>
					<LSM_COVERAGE>0</LSM_COVERAGE>
					<CARRYING_CAPACITY>1000.0</CARRYING_CAPACITY>
					<LOCATION_X>27</LOCATION_X>
					<LOCATION_Y>25</LOCATION_Y>
				</ENVIRONMENT_VARIABLES>
			</ENVIRONMENT>

			<ENVIRONMENT NAME="AH 18" CLASS="edu.nd.abms.mosquito.AquaticEnvironment">
				<AGENTLIST CLASS="edu.nd.abms.mosquito.anopheles.AnophelesAquaticAgentList">
				</AGENTLIST>
				<ENVIRONMENT_VARIABLES>
					<ID>18</ID>
					<LSM_COVERAGE>0</LSM_COVERAGE>
					<CARRYING_CAPACITY>1000.0</CARRYING_CAPACITY>
					<LOCATION_X>26</LOCATION_X>
					<LOCATION_Y>27</LOCATION_Y>
				</ENVIRONMENT_VARIABLES>
			</ENVIRONMENT>

			<ENVIRONMENT NAME="AH 19" CLASS="edu.nd.abms.mosquito.AquaticEnvironment">
				<AGENTLIST CLASS="edu.nd.abms.mosquito.anopheles.AnophelesAquaticAgentList">
				</AGENTLIST>
				<ENVIRONMENT_VARIABLES>
					<ID>19</ID>
					<LSM_COVERAGE>0</LSM_COVERAGE>
					<CARRYING_CAPACITY>1000.0</CARRYING_CAPACITY>
					<LOCATION_X>7</LOCATION_X>
					<LOCATION_Y>24</LOCATION_Y>
				</ENVIRONMENT_VARIABLES>
			</ENVIRONMENT>

			<ENVIRONMENT NAME="AH 20" CLASS="edu.nd.abms.mosquito.AquaticEnvironment">
				<AGENTLIST CLASS="edu.nd.abms.mosquito.anopheles.AnophelesAquaticAgentList">
				</AGENTLIST>
				<ENVIRONMENT_VARIABLES>
					<ID>20</ID>
					<LSM_COVERAGE>1</LSM_COVERAGE>
					<CARRYING_CAPACITY>1000.0</CARRYING_CAPACITY>
					<LOCATION_X>11</LOCATION_X>
					<LOCATION_Y>16</LOCATION_Y>
				</ENVIRONMENT_VARIABLES>
			</ENVIRONMENT>

			<ENVIRONMENT NAME="AH 21" CLASS="edu.nd.abms.mosquito.AquaticEnvironment">
				<AGENTLIST CLASS="edu.nd.abms.mosquito.anopheles.AnophelesAquaticAgentList">
				</AGENTLIST>
				<ENVIRONMENT_VARIABLES>
					<ID>21</ID>
					<LSM_COVERAGE>0</LSM_COVERAGE>
					<CARRYING_CAPACITY>1000.0</CARRYING_CAPACITY>
					<LOCATION_X>4</LOCATION_X>
					<LOCATION_Y>16</LOCATION_Y>
				</ENVIRONMENT_VARIABLES>
			</ENVIRONMENT>

			<ENVIRONMENT NAME="AH 22" CLASS="edu.nd.abms.mosquito.AquaticEnvironment">
				<AGENTLIST CLASS="edu.nd.abms.mosquito.anopheles.AnophelesAquaticAgentList">
				</AGENTLIST>
				<ENVIRONMENT_VARIABLES>
					<ID>22</ID>
					<LSM_COVERAGE>0</LSM_COVERAGE>
					<CARRYING_CAPACITY>1000.0</CARRYING_CAPACITY>
					<LOCATION_X>11</LOCATION_X>
					<LOCATION_Y>12</LOCATION_Y>
				</ENVIRONMENT_VARIABLES>
			</ENVIRONMENT>

			<ENVIRONMENT NAME="AH 23" CLASS="edu.nd.abms.mosquito.AquaticEnvironment">
				<AGENTLIST CLASS="edu.nd.abms.mosquito.anopheles.AnophelesAquaticAgentList">
				</AGENTLIST>
				<ENVIRONMENT_VARIABLES>
					<ID>23</ID>
					<LSM_COVERAGE>1</LSM_COVERAGE>
					<CARRYING_CAPACITY>1000.0</CARRYING_CAPACITY>
					<LOCATION_X>28</LOCATION_X>
					<LOCATION_Y>18</LOCATION_Y>
				</ENVIRONMENT_VARIABLES>
			</ENVIRONMENT>

			<ENVIRONMENT NAME="AH 24" CLASS="edu.nd.abms.mosquito.AquaticEnvironment">
				<AGENTLIST CLASS="edu.nd.abms.mosquito.anopheles.AnophelesAquaticAgentList">
				</AGENTLIST>
				<ENVIRONMENT_VARIABLES>
					<ID>24</ID>
					<LSM_COVERAGE>0</LSM_COVERAGE>
					<CARRYING_CAPACITY>1000.0</CARRYING_CAPACITY>
					<LOCATION_X>21</LOCATION_X>
					<LOCATION_Y>28</LOCATION_Y>
				</ENVIRONMENT_VARIABLES>
			</ENVIRONMENT>

			<ENVIRONMENT NAME="AH 25" CLASS="edu.nd.abms.mosquito.AquaticEnvironment">
				<AGENTLIST CLASS="edu.nd.abms.mosquito.anopheles.AnophelesAquaticAgentList">
				</AGENTLIST>
				<ENVIRONMENT_VARIABLES>
					<ID>25</ID>
					<LSM_COVERAGE>0</LSM_COVERAGE>
					<CARRYING_CAPACITY>1000.0</CARRYING_CAPACITY>
					<LOCATION_X>11</LOCATION_X>
					<LOCATION_Y>27</LOCATION_Y>
				</ENVIRONMENT_VARIABLES>
			</ENVIRONMENT>

			<ENVIRONMENT NAME="AH 26" CLASS="edu.nd.abms.mosquito.AquaticEnvironment">
				<AGENTLIST CLASS="edu.nd.abms.mosquito.anopheles.AnophelesAquaticAgentList">
				</AGENTLIST>
				<ENVIRONMENT_VARIABLES>
					<ID>26</ID>
					<LSM_COVERAGE>0</LSM_COVERAGE>
					<CARRYING_CAPACITY>1000.0</CARRYING_CAPACITY>
					<LOCATION_X>29</LOCATION_X>
					<LOCATION_Y>20</LOCATION_Y>
				</ENVIRONMENT_VARIABLES>
			</ENVIRONMENT>

			<ENVIRONMENT NAME="AH 27" CLASS="edu.nd.abms.mosquito.AquaticEnvironment">
				<AGENTLIST CLASS="edu.nd.abms.mosquito.anopheles.AnophelesAquaticAgentList">
				</AGENTLIST>
				<ENVIRONMENT_VARIABLES>
					<ID>27</ID>
					<LSM_COVERAGE>0</LSM_COVERAGE>
					<CARRYING_CAPACITY>1000.0</CARRYING_CAPACITY>
					<LOCATION_X>22</LOCATION_X>
					<LOCATION_Y>21</LOCATION_Y>
				</ENVIRONMENT_VARIABLES>
			</ENVIRONMENT>

			<ENVIRONMENT NAME="AH 28" CLASS="edu.nd.abms.mosquito.AquaticEnvironment">
				<AGENTLIST CLASS="edu.nd.abms.mosquito.anopheles.AnophelesAquaticAgentList">
				</AGENTLIST>
				<ENVIRONMENT_VARIABLES>
					<ID>28</ID>
					<LSM_COVERAGE>0</LSM_COVERAGE>
					<CARRYING_CAPACITY>1000.0</CARRYING_CAPACITY>
					<LOCATION_X>29</LOCATION_X>
					<LOCATION_Y>23</LOCATION_Y>
				</ENVIRONMENT_VARIABLES>
			</ENVIRONMENT>

			<ENVIRONMENT NAME="AH 29" CLASS="edu.nd.abms.mosquito.AquaticEnvironment">
				<AGENTLIST CLASS="edu.nd.abms.mosquito.anopheles.AnophelesAquaticAgentList">
				</AGENTLIST>
				<ENVIRONMENT_VARIABLES>
					<ID>29</ID>
					<LSM_COVERAGE>0</LSM_COVERAGE>
					<CARRYING_CAPACITY>1000.0</CARRYING_CAPACITY>
					<LOCATION_X>34</LOCATION_X>
					<LOCATION_Y>27</LOCATION_Y>
				</ENVIRONMENT_VARIABLES>
			</ENVIRONMENT>

			<ENVIRONMENT NAME="AH 30" CLASS="edu.nd.abms.mosquito.AquaticEnvironment">
				<AGENTLIST CLASS="edu.nd.abms.mosquito.anopheles.AnophelesAquaticAgentList">
				</AGENTLIST>
				<ENVIRONMENT_VARIABLES>
					<ID>30</ID>
					<LSM_COVERAGE>0</LSM_COVERAGE>
					<CARRYING_CAPACITY>1000.0</CARRYING_CAPACITY>
					<LOCATION_X>38</LOCATION_X>
					<LOCATION_Y>19</LOCATION_Y>
				</ENVIRONMENT_VARIABLES>
			</ENVIRONMENT>

			<ENVIRONMENT NAME="AH 31" CLASS="edu.nd.abms.mosquito.AquaticEnvironment">
				<AGENTLIST CLASS="edu.nd.abms.mosquito.anopheles.AnophelesAquaticAgentList">
				</AGENTLIST>
				<ENVIRONMENT_VARIABLES>
					<ID>31</ID>
					<LSM_COVERAGE>0</LSM_COVERAGE>
					<CARRYING_CAPACITY>1000.0</CARRYING_CAPACITY>
					<LOCATION_X>10</LOCATION_X>
					<LOCATION_Y>22</LOCATION_Y>
				</ENVIRONMENT_VARIABLES>
			</ENVIRONMENT>

			<ENVIRONMENT NAME="AH 32" CLASS="edu.nd.abms.mosquito.AquaticEnvironment">
				<AGENTLIST CLASS="edu.nd.abms.mosquito.anopheles.AnophelesAquaticAgentList">
				</AGENTLIST>
				<ENVIRONMENT_VARIABLES>
					<ID>32</ID>
					<LSM_COVERAGE>1</LSM_COVERAGE>
					<CARRYING_CAPACITY>1000.0</CARRYING_CAPACITY>
					<LOCATION_X>21</LOCATION_X>
					<LOCATION_Y>5</LOCATION_Y>
				</ENVIRONMENT_VARIABLES>
			</ENVIRONMENT>

			<ENVIRONMENT NAME="AH 33" CLASS="edu.nd.abms.mosquito.AquaticEnvironment">
				<AGENTLIST CLASS="edu.nd.abms.mosquito.anopheles.AnophelesAquaticAgentList">
				</AGENTLIST>
				<ENVIRONMENT_VARIABLES>
					<ID>33</ID>
					<LSM_COVERAGE>1</LSM_COVERAGE>
					<CARRYING_CAPACITY>1000.0</CARRYING_CAPACITY>
					<LOCATION_X>11</LOCATION_X>
					<LOCATION_Y>38</LOCATION_Y>
				</ENVIRONMENT_VARIABLES>
			</ENVIRONMENT>

			<ENVIRONMENT NAME="AH 34" CLASS="edu.nd.abms.mosquito.AquaticEnvironment">
				<AGENTLIST CLASS="edu.nd.abms.mosquito.anopheles.AnophelesAquaticAgentList">
				</AGENTLIST>
				<ENVIRONMENT_VARIABLES>
					<ID>34</ID>
					<LSM_COVERAGE>0</LSM_COVERAGE>
					<CARRYING_CAPACITY>1000.0</CARRYING_CAPACITY>
					<LOCATION_X>1</LOCATION_X>
					<LOCATION_Y>5</LOCATION_Y>
				</ENVIRONMENT_VARIABLES>
			</ENVIRONMENT>

			<ENVIRONMENT NAME="AH 35" CLASS="edu.nd.abms.mosquito.AquaticEnvironment">
				<AGENTLIST CLASS="edu.nd.abms.mosquito.anopheles.AnophelesAquaticAgentList">
				</AGENTLIST>
				<ENVIRONMENT_VARIABLES>
					<ID>35</ID>
					<LSM_COVERAGE>1</LSM_COVERAGE>
					<CARRYING_CAPACITY>1000.0</CARRYING_CAPACITY>
					<LOCATION_X>39</LOCATION_X>
					<LOCATION_Y>6</LOCATION_Y>
				</ENVIRONMENT_VARIABLES>
			</ENVIRONMENT>

			<ENVIRONMENT NAME="AH 36" CLASS="edu.nd.abms.mosquito.AquaticEnvironment">
				<AGENTLIST CLASS="edu.nd.abms.mosquito.anopheles.AnophelesAquaticAgentList">
				</AGENTLIST>
				<ENVIRONMENT_VARIABLES>
					<ID>36</ID>
					<LSM_COVERAGE>0</LSM_COVERAGE>
					<CARRYING_CAPACITY>1000.0</CARRYING_CAPACITY>
					<LOCATION_X>22</LOCATION_X>
					<LOCATION_Y>18</LOCATION_Y>
				</ENVIRONMENT_VARIABLES>
			</ENVIRONMENT>

			<ENVIRONMENT NAME="AH 37" CLASS="edu.nd.abms.mosquito.AquaticEnvironment">
				<AGENTLIST CLASS="edu.nd.abms.mosquito.anopheles.AnophelesAquaticAgentList">
				</AGENTLIST>
				<ENVIRONMENT_VARIABLES>
					<ID>37</ID>
					<LSM_COVERAGE>1</LSM_COVERAGE>
					<CARRYING_CAPACITY>1000.0</CARRYING_CAPACITY>
					<LOCATION_X>5</LOCATION_X>
					<LOCATION_Y>17</LOCATION_Y>
				</ENVIRONMENT_VARIABLES>
			</ENVIRONMENT>

			<ENVIRONMENT NAME="AH 38" CLASS="edu.nd.abms.mosquito.AquaticEnvironment">
				<AGENTLIST CLASS="edu.nd.abms.mosquito.anopheles.AnophelesAquaticAgentList">
				</AGENTLIST>
				<ENVIRONMENT_VARIABLES>
					<ID>38</ID>
					<LSM_COVERAGE>0</LSM_COVERAGE>
					<CARRYING_CAPACITY>1000.0</CARRYING_CAPACITY>
					<LOCATION_X>8</LOCATION_X>
					<LOCATION_Y>20</LOCATION_Y>
				</ENVIRONMENT_VARIABLES>
			</ENVIRONMENT>

			<ENVIRONMENT NAME="AH 39" CLASS="edu.nd.abms.mosquito.AquaticEnvironment">
				<AGENTLIST CLASS="edu.nd.abms.mosquito.anopheles.AnophelesAquaticAgentList">
				</AGENTLIST>
				<ENVIRONMENT_VARIABLES>
					<ID>39</ID>
					<LSM_COVERAGE>0</LSM_COVERAGE>
					<CARRYING_CAPACITY>1000.0</CARRYING_CAPACITY>
					<LOCATION_X>37</LOCATION_X>
					<LOCATION_Y>12</LOCATION_Y>
				</ENVIRONMENT_VARIABLES>
			</ENVIRONMENT>

			<ENVIRONMENT NAME="AH 40" CLASS="edu.nd.abms.mosquito.AquaticEnvironment">
				<AGENTLIST CLASS="edu.nd.abms.mosquito.anopheles.AnophelesAquaticAgentList">
				</AGENTLIST>
				<ENVIRONMENT_VARIABLES>
					<ID>40</ID>
					<LSM_COVERAGE>0</LSM_COVERAGE>
					<CARRYING_CAPACITY>1000.0</CARRYING_CAPACITY>
					<LOCATION_X>10</LOCATION_X>
					<LOCATION_Y>11</LOCATION_Y>
				</ENVIRONMENT_VARIABLES>
			</ENVIRONMENT>

			<ENVIRONMENT NAME="AH 41" CLASS="edu.nd.abms.mosquito.AquaticEnvironment">
				<AGENTLIST CLASS="edu.nd.abms.mosquito.anopheles.AnophelesAquaticAgentList">
				</AGENTLIST>
				<ENVIRONMENT_VARIABLES>
					<ID>41</ID>
					<LSM_COVERAGE>1</LSM_COVERAGE>
					<CARRYING_CAPACITY>1000.0</CARRYING_CAPACITY>
					<LOCATION_X>18</LOCATION_X>
					<LOCATION_Y>30</LOCATION_Y>
				</ENVIRONMENT_VARIABLES>
			</ENVIRONMENT>

			<ENVIRONMENT NAME="AH 42" CLASS="edu.nd.abms.mosquito.AquaticEnvironment">
				<AGENTLIST CLASS="edu.nd.abms.mosquito.anopheles.AnophelesAquaticAgentList">
				</AGENTLIST>
				<ENVIRONMENT_VARIABLES>
					<ID>42</ID>
					<LSM_COVERAGE>0</LSM_COVERAGE>
					<CARRYING_CAPACITY>1000.0</CARRYING_CAPACITY>
					<LOCATION_X>25</LOCATION_X>
					<LOCATION_Y>16</LOCATION_Y>
				</ENVIRONMENT_VARIABLES>
			</ENVIRONMENT>

			<ENVIRONMENT NAME="AH 43" CLASS="edu.nd.abms.mosquito.AquaticEnvironment">
				<AGENTLIST CLASS="edu.nd.abms.mosquito.anopheles.AnophelesAquaticAgentList">
				</AGENTLIST>
				<ENVIRONMENT_VARIABLES>
					<ID>43</ID>
					<LSM_COVERAGE>0</LSM_COVERAGE>
					<CARRYING_CAPACITY>1000.0</CARRYING_CAPACITY>
					<LOCATION_X>2</LOCATION_X>
					<LOCATION_Y>25</LOCATION_Y>
				</ENVIRONMENT_VARIABLES>
			</ENVIRONMENT>

			<ENVIRONMENT NAME="AH 44" CLASS="edu.nd.abms.mosquito.AquaticEnvironment">
				<AGENTLIST CLASS="edu.nd.abms.mosquito.anopheles.AnophelesAquaticAgentList">
				</AGENTLIST>
				<ENVIRONMENT_VARIABLES>
					<ID>44</ID>
					<LSM_COVERAGE>0</LSM_COVERAGE>
					<CARRYING_CAPACITY>1000.0</CARRYING_CAPACITY>
					<LOCATION_X>21</LOCATION_X>
					<LOCATION_Y>29</LOCATION_Y>
				</ENVIRONMENT_VARIABLES>
			</ENVIRONMENT>

			<ENVIRONMENT NAME="AH 45" CLASS="edu.nd.abms.mosquito.AquaticEnvironment">
				<AGENTLIST CLASS="edu.nd.abms.mosquito.anopheles.AnophelesAquaticAgentList">
				</AGENTLIST>
				<ENVIRONMENT_VARIABLES>
					<ID>45</ID>
					<LSM_COVERAGE>1</LSM_COVERAGE>
					<CARRYING_CAPACITY>1000.0</CARRYING_CAPACITY>
					<LOCATION_X>9</LOCATION_X>
					<LOCATION_Y>13</LOCATION_Y>
				</ENVIRONMENT_VARIABLES>
			</ENVIRONMENT>

			<ENVIRONMENT NAME="AH 46" CLASS="edu.nd.abms.mosquito.AquaticEnvironment">
				<AGENTLIST CLASS="edu.nd.abms.mosquito.anopheles.AnophelesAquaticAgentList">
				</AGENTLIST>
				<ENVIRONMENT_VARIABLES>
					<ID>46</ID>
					<LSM_COVERAGE>0</LSM_COVERAGE>
					<CARRYING_CAPACITY>1000.0</CARRYING_CAPACITY>
					<LOCATION_X>10</LOCATION_X>
					<LOCATION_Y>27</LOCATION_Y>
				</ENVIRONMENT_VARIABLES>
			</ENVIRONMENT>

			<ENVIRONMENT NAME="AH 47" CLASS="edu.nd.abms.mosquito.AquaticEnvironment">
				<AGENTLIST CLASS="edu.nd.abms.mosquito.anopheles.AnophelesAquaticAgentList">
				</AGENTLIST>
				<ENVIRONMENT_VARIABLES>
					<ID>47</ID>
					<LSM_COVERAGE>0</LSM_COVERAGE>
					<CARRYING_CAPACITY>1000.0</CARRYING_CAPACITY>
					<LOCATION_X>35</LOCATION_X>
					<LOCATION_Y>38</LOCATION_Y>
				</ENVIRONMENT_VARIABLES>
			</ENVIRONMENT>

			<ENVIRONMENT NAME="AH 48" CLASS="edu.nd.abms.mosquito.AquaticEnvironment">
				<AGENTLIST CLASS="edu.nd.abms.mosquito.anopheles.AnophelesAquaticAgentList">
				</AGENTLIST>
				<ENVIRONMENT_VARIABLES>
					<ID>48</ID>
					<LSM_COVERAGE>0</LSM_COVERAGE>
					<CARRYING_CAPACITY>1000.0</CARRYING_CAPACITY>
					<LOCATION_X>19</LOCATION_X>
					<LOCATION_Y>8</LOCATION_Y>
				</ENVIRONMENT_VARIABLES>
			</ENVIRONMENT>

			<ENVIRONMENT NAME="AH 49" CLASS="edu.nd.abms.mosquito.AquaticEnvironment">
				<AGENTLIST CLASS="edu.nd.abms.mosquito.anopheles.AnophelesAquaticAgentList">
				</AGENTLIST>
				<ENVIRONMENT_VARIABLES>
					<ID>49</ID>
					<LSM_COVERAGE>0</LSM_COVERAGE>
					<CARRYING_CAPACITY>1000.0</CARRYING_CAPACITY>
					<LOCATION_X>18</LOCATION_X>
					<LOCATION_Y>16</LOCATION_Y>
				</ENVIRONMENT_VARIABLES>
			</ENVIRONMENT>

			<ENVIRONMENT NAME="AH 50" CLASS="edu.nd.abms.mosquito.AquaticEnvironment">
				<AGENTLIST CLASS="edu.nd.abms.mosquito.anopheles.AnophelesAquaticAgentList">
				</AGENTLIST>
				<ENVIRONMENT_VARIABLES>
					<ID>50</ID>
					<LSM_COVERAGE>0</LSM_COVERAGE>
					<CARRYING_CAPACITY>1000.0</CARRYING_CAPACITY>
					<LOCATION_X>20</LOCATION_X>
					<LOCATION_Y>7</LOCATION_Y>
				</ENVIRONMENT_VARIABLES>
			</ENVIRONMENT>

			<ENVIRONMENT NAME="AH 51" CLASS="edu.nd.abms.mosquito.AquaticEnvironment">
				<AGENTLIST CLASS="edu.nd.abms.mosquito.anopheles.AnophelesAquaticAgentList">
				</AGENTLIST>
				<ENVIRONMENT_VARIABLES>
					<ID>51</ID>
					<LSM_COVERAGE>0</LSM_COVERAGE>
					<CARRYING_CAPACITY>1000.0</CARRYING_CAPACITY>
					<LOCATION_X>22</LOCATION_X>
					<LOCATION_Y>15</LOCATION_Y>
				</ENVIRONMENT_VARIABLES>
			</ENVIRONMENT>

			<ENVIRONMENT NAME="AH 52" CLASS="edu.nd.abms.mosquito.AquaticEnvironment">
				<AGENTLIST CLASS="edu.nd.abms.mosquito.anopheles.AnophelesAquaticAgentList">
				</AGENTLIST>
				<ENVIRONMENT_VARIABLES>
					<ID>52</ID>
					<LSM_COVERAGE>1</LSM_COVERAGE>
					<CARRYING_CAPACITY>1000.0</CARRYING_CAPACITY>
					<LOCATION_X>5</LOCATION_X>
					<LOCATION_Y>12</LOCATION_Y>
				</ENVIRONMENT_VARIABLES>
			</ENVIRONMENT>

			<ENVIRONMENT NAME="AH 53" CLASS="edu.nd.abms.mosquito.AquaticEnvironment">
				<AGENTLIST CLASS="edu.nd.abms.mosquito.anopheles.AnophelesAquaticAgentList">
				</AGENTLIST>
				<ENVIRONMENT_VARIABLES>
					<ID>53</ID>
					<LSM_COVERAGE>0</LSM_COVERAGE>
					<CARRYING_CAPACITY>1000.0</CARRYING_CAPACITY>
					<LOCATION_X>14</LOCATION_X>
					<LOCATION_Y>4</LOCATION_Y>
				</ENVIRONMENT_VARIABLES>
			</ENVIRONMENT>

			<ENVIRONMENT NAME="AH 54" CLASS="edu.nd.abms.mosquito.AquaticEnvironment">
				<AGENTLIST CLASS="edu.nd.abms.mosquito.anopheles.AnophelesAquaticAgentList">
				</AGENTLIST>
				<ENVIRONMENT_VARIABLES>
					<ID>54</ID>
					<LSM_COVERAGE>0</LSM_COVERAGE>
					<CARRYING_CAPACITY>1000.0</CARRYING_CAPACITY>
					<LOCATION_X>21</LOCATION_X>
					<LOCATION_Y>25</LOCATION_Y>
				</ENVIRONMENT_VARIABLES>
			</ENVIRONMENT>

			<ENVIRONMENT NAME="AH 55" CLASS="edu.nd.abms.mosquito.AquaticEnvironment">
				<AGENTLIST CLASS="edu.nd.abms.mosquito.anopheles.AnophelesAquaticAgentList">
				</AGENTLIST>
				<ENVIRONMENT_VARIABLES>
					<ID>55</ID>
					<LSM_COVERAGE>0</LSM_COVERAGE>
					<CARRYING_CAPACITY>1000.0</CARRYING_CAPACITY>
					<LOCATION_X>30</LOCATION_X>
					<LOCATION_Y>17</LOCATION_Y>
				</ENVIRONMENT_VARIABLES>
			</ENVIRONMENT>

			<ENVIRONMENT NAME="AH 56" CLASS="edu.nd.abms.mosquito.AquaticEnvironment">
				<AGENTLIST CLASS="edu.nd.abms.mosquito.anopheles.AnophelesAquaticAgentList">
				</AGENTLIST>
				<ENVIRONMENT_VARIABLES>
					<ID>56</ID>
					<LSM_COVERAGE>0</LSM_COVERAGE>
					<CARRYING_CAPACITY>1000.0</CARRYING_CAPACITY>
					<LOCATION_X>22</LOCATION_X>
					<LOCATION_Y>17</LOCATION_Y>
				</ENVIRONMENT_VARIABLES>
			</ENVIRONMENT>

			<ENVIRONMENT NAME="AH 57" CLASS="edu.nd.abms.mosquito.AquaticEnvironment">
				<AGENTLIST CLASS="edu.nd.abms.mosquito.anopheles.AnophelesAquaticAgentList">
				</AGENTLIST>
				<ENVIRONMENT_VARIABLES>
					<ID>57</ID>
					<LSM_COVERAGE>1</LSM_COVERAGE>
					<CARRYING_CAPACITY>1000.0</CARRYING_CAPACITY>
					<LOCATION_X>31</LOCATION_X>
					<LOCATION_Y>5</LOCATION_Y>
				</ENVIRONMENT_VARIABLES>
			</ENVIRONMENT>

			<ENVIRONMENT NAME="AH 58" CLASS="edu.nd.abms.mosquito.AquaticEnvironment">
				<AGENTLIST CLASS="edu.nd.abms.mosquito.anopheles.AnophelesAquaticAgentList">
				</AGENTLIST>
				<ENVIRONMENT_VARIABLES>
					<ID>58</ID>
					<LSM_COVERAGE>1</LSM_COVERAGE>
					<CARRYING_CAPACITY>1000.0</CARRYING_CAPACITY>
					<LOCATION_X>5</LOCATION_X>
					<LOCATION_Y>20</LOCATION_Y>
				</ENVIRONMENT_VARIABLES>
			</ENVIRONMENT>

			<ENVIRONMENT NAME="AH 59" CLASS="edu.nd.abms.mosquito.AquaticEnvironment">
				<AGENTLIST CLASS="edu.nd.abms.mosquito.anopheles.AnophelesAquaticAgentList">
				</AGENTLIST>
				<ENVIRONMENT_VARIABLES>
					<ID>59</ID>
					<LSM_COVERAGE>1</LSM_COVERAGE>
					<CARRYING_CAPACITY>1000.0</CARRYING_CAPACITY>
					<LOCATION_X>14</LOCATION_X>
					<LOCATION_Y>32</LOCATION_Y>
				</ENVIRONMENT_VARIABLES>
			</ENVIRONMENT>

			<ENVIRONMENT NAME="AH 60" CLASS="edu.nd.abms.mosquito.AquaticEnvironment">
				<AGENTLIST CLASS="edu.nd.abms.mosquito.anopheles.AnophelesAquaticAgentList">
				</AGENTLIST>
				<ENVIRONMENT_VARIABLES>
					<ID>60</ID>
					<LSM_COVERAGE>1</LSM_COVERAGE>
					<CARRYING_CAPACITY>1000.0</CARRYING_CAPACITY>
					<LOCATION_X>28</LOCATION_X>
					<LOCATION_Y>22</LOCATION_Y>
				</ENVIRONMENT_VARIABLES>
			</ENVIRONMENT>

			<ENVIRONMENT NAME="AH 61" CLASS="edu.nd.abms.mosquito.AquaticEnvironment">
				<AGENTLIST CLASS="edu.nd.abms.mosquito.anopheles.AnophelesAquaticAgentList">
				</AGENTLIST>
				<ENVIRONMENT_VARIABLES>
					<ID>61</ID>
					<LSM_COVERAGE>0</LSM_COVERAGE>
					<CARRYING_CAPACITY>1000.0</CARRYING_CAPACITY>
					<LOCATION_X>23</LOCATION_X>
					<LOCATION_Y>14</LOCATION_Y>
				</ENVIRONMENT_VARIABLES>
			</ENVIRONMENT>

			<ENVIRONMENT NAME="AH 62" CLASS="edu.nd.abms.mosquito.AquaticEnvironment">
				<AGENTLIST CLASS="edu.nd.abms.mosquito.anopheles.AnophelesAquaticAgentList">
				</AGENTLIST>
				<ENVIRONMENT_VARIABLES>
					<ID>62</ID>
					<LSM_COVERAGE>0</LSM_COVERAGE>
					<CARRYING_CAPACITY>1000.0</CARRYING_CAPACITY>
					<LOCATION_X>31</LOCATION_X>
					<LOCATION_Y>39</LOCATION_Y>
				</ENVIRONMENT_VARIABLES>
			</ENVIRONMENT>

			<ENVIRONMENT NAME="AH 63" CLASS="edu.nd.abms.mosquito.AquaticEnvironment">
				<AGENTLIST CLASS="edu.nd.abms.mosquito.anopheles.AnophelesAquaticAgentList">
				</AGENTLIST>
				<ENVIRONMENT_VARIABLES>
					<ID>63</ID>
					<LSM_COVERAGE>0</LSM_COVERAGE>
					<CARRYING_CAPACITY>1000.0</CARRYING_CAPACITY>
					<LOCATION_X>21</LOCATION_X>
					<LOCATION_Y>30</LOCATION_Y>
				</ENVIRONMENT_VARIABLES>
			</ENVIRONMENT>

			<ENVIRONMENT NAME="AH 64" CLASS="edu.nd.abms.mosquito.AquaticEnvironment">
				<AGENTLIST CLASS="edu.nd.abms.mosquito.anopheles.AnophelesAquaticAgentList">
				</AGENTLIST>
				<ENVIRONMENT_VARIABLES>
					<ID>64</ID>
					<LSM_COVERAGE>0</LSM_COVERAGE>
					<CARRYING_CAPACITY>1000.0</CARRYING_CAPACITY>
					<LOCATION_X>19</LOCATION_X>
					<LOCATION_Y>11</LOCATION_Y>
				</ENVIRONMENT_VARIABLES>
			</ENVIRONMENT>

			<ENVIRONMENT NAME="AH 65" CLASS="edu.nd.abms.mosquito.AquaticEnvironment">
				<AGENTLIST CLASS="edu.nd.abms.mosquito.anopheles.AnophelesAquaticAgentList">
				</AGENTLIST>
				<ENVIRONMENT_VARIABLES>
					<ID>65</ID>
					<LSM_COVERAGE>0</LSM_COVERAGE>
					<CARRYING_CAPACITY>1000.0</CARRYING_CAPACITY>
					<LOCATION_X>28</LOCATION_X>
					<LOCATION_Y>23</LOCATION_Y>
				</ENVIRONMENT_VARIABLES>
			</ENVIRONMENT>

			<ENVIRONMENT NAME="AH 66" CLASS="edu.nd.abms.mosquito.AquaticEnvironment">
				<AGENTLIST CLASS="edu.nd.abms.mosquito.anopheles.AnophelesAquaticAgentList">
				</AGENTLIST>
				<ENVIRONMENT_VARIABLES>
					<ID>66</ID>
					<LSM_COVERAGE>0</LSM_COVERAGE>
					<CARRYING_CAPACITY>1000.0</CARRYING_CAPACITY>
					<LOCATION_X>35</LOCATION_X>
					<LOCATION_Y>17</LOCATION_Y>
				</ENVIRONMENT_VARIABLES>
			</ENVIRONMENT>

			<ENVIRONMENT NAME="AH 67" CLASS="edu.nd.abms.mosquito.AquaticEnvironment">
				<AGENTLIST CLASS="edu.nd.abms.mosquito.anopheles.AnophelesAquaticAgentList">
				</AGENTLIST>
				<ENVIRONMENT_VARIABLES>
					<ID>67</ID>
					<LSM_COVERAGE>0</LSM_COVERAGE>
					<CARRYING_CAPACITY>1000.0</CARRYING_CAPACITY>
					<LOCATION_X>17</LOCATION_X>
					<LOCATION_Y>31</LOCATION_Y>
				</ENVIRONMENT_VARIABLES>
			</ENVIRONMENT>

			<ENVIRONMENT NAME="AH 68" CLASS="edu.nd.abms.mosquito.AquaticEnvironment">
				<AGENTLIST CLASS="edu.nd.abms.mosquito.anopheles.AnophelesAquaticAgentList">
				</AGENTLIST>
				<ENVIRONMENT_VARIABLES>
					<ID>68</ID>
					<LSM_COVERAGE>0</LSM_COVERAGE>
					<CARRYING_CAPACITY>1000.0</CARRYING_CAPACITY>
					<LOCATION_X>39</LOCATION_X>
					<LOCATION_Y>27</LOCATION_Y>
				</ENVIRONMENT_VARIABLES>
			</ENVIRONMENT>

			<ENVIRONMENT NAME="AH 69" CLASS="edu.nd.abms.mosquito.AquaticEnvironment">
				<AGENTLIST CLASS="edu.nd.abms.mosquito.anopheles.AnophelesAquaticAgentList">
				</AGENTLIST>
				<ENVIRONMENT_VARIABLES>
					<ID>69</ID>
					<LSM_COVERAGE>1</LSM_COVERAGE>
					<CARRYING_CAPACITY>1000.0</CARRYING_CAPACITY>
					<LOCATION_X>23</LOCATION_X>
					<LOCATION_Y>10</LOCATION_Y>
				</ENVIRONMENT_VARIABLES>
			</ENVIRONMENT>

			<ENVIRONMENT NAME="AH 70" CLASS="edu.nd.abms.mosquito.AquaticEnvironment">
				<AGENTLIST CLASS="edu.nd.abms.mosquito.anopheles.AnophelesAquaticAgentList">
				</AGENTLIST>
				<ENVIRONMENT_VARIABLES>
					<ID>70</ID>
					<LSM_COVERAGE>1</LSM_COVERAGE>
					<CARRYING_CAPACITY>1000.0</CARRYING_CAPACITY>
					<LOCATION_X>22</LOCATION_X>
					<LOCATION_Y>27</LOCATION_Y>
				</ENVIRONMENT_VARIABLES>
			</ENVIRONMENT>

			<ENVIRONMENT NAME="AH 71" CLASS="edu.nd.abms.mosquito.AquaticEnvironment">
				<AGENTLIST CLASS="edu.nd.abms.mosquito.anopheles.AnophelesAquaticAgentList">
				</AGENTLIST>
				<ENVIRONMENT_VARIABLES>
					<ID>71</ID>
					<LSM_COVERAGE>0</LSM_COVERAGE>
					<CARRYING_CAPACITY>1000.0</CARRYING_CAPACITY>
					<LOCATION_X>25</LOCATION_X>
					<LOCATION_Y>34</LOCATION_Y>
				</ENVIRONMENT_VARIABLES>
			</ENVIRONMENT>

			<ENVIRONMENT NAME="AH 72" CLASS="edu.nd.abms.mosquito.AquaticEnvironment">
				<AGENTLIST CLASS="edu.nd.abms.mosquito.anopheles.AnophelesAquaticAgentList">
				</AGENTLIST>
				<ENVIRONMENT_VARIABLES>
					<ID>72</ID>
					<LSM_COVERAGE>0</LSM_COVERAGE>
					<CARRYING_CAPACITY>1000.0</CARRYING_CAPACITY>
					<LOCATION_X>18</LOCATION_X>
					<LOCATION_Y>26</LOCATION_Y>
				</ENVIRONMENT_VARIABLES>
			</ENVIRONMENT>

			<ENVIRONMENT NAME="AH 73" CLASS="edu.nd.abms.mosquito.AquaticEnvironment">
				<AGENTLIST CLASS="edu.nd.abms.mosquito.anopheles.AnophelesAquaticAgentList">
				</AGENTLIST>
				<ENVIRONMENT_VARIABLES>
					<ID>73</ID>
					<LSM_COVERAGE>0</LSM_COVERAGE>
					<CARRYING_CAPACITY>1000.0</CARRYING_CAPACITY>
					<LOCATION_X>37</LOCATION_X>
					<LOCATION_Y>19</LOCATION_Y>
				</ENVIRONMENT_VARIABLES>
			</ENVIRONMENT>

			<ENVIRONMENT NAME="AH 74" CLASS="edu.nd.abms.mosquito.AquaticEnvironment">
				<AGENTLIST CLASS="edu.nd.abms.mosquito.anopheles.AnophelesAquaticAgentList">
				</AGENTLIST>
				<ENVIRONMENT_VARIABLES>
					<ID>74</ID>
					<LSM_COVERAGE>0</LSM_COVERAGE>
					<CARRYING_CAPACITY>1000.0</CARRYING_CAPACITY>
					<LOCATION_X>24</LOCATION_X>
					<LOCATION_Y>18</LOCATION_Y>
				</ENVIRONMENT_VARIABLES>
			</ENVIRONMENT>

			<ENVIRONMENT NAME="AH 75" CLASS="edu.nd.abms.mosquito.AquaticEnvironment">
				<AGENTLIST CLASS="edu.nd.abms.mosquito.anopheles.AnophelesAquaticAgentList">
				</AGENTLIST>
				<ENVIRONMENT_VARIABLES>
					<ID>75</ID>
					<LSM_COVERAGE>0</LSM_COVERAGE>
					<CARRYING_CAPACITY>1000.0</CARRYING_CAPACITY>
					<LOCATION_X>37</LOCATION_X>
					<LOCATION_Y>0</LOCATION_Y>
				</ENVIRONMENT_VARIABLES>
			</ENVIRONMENT>

			<ENVIRONMENT NAME="AH 76" CLASS="edu.nd.abms.mosquito.AquaticEnvironment">
				<AGENTLIST CLASS="edu.nd.abms.mosquito.anopheles.AnophelesAquaticAgentList">
				</AGENTLIST>
				<ENVIRONMENT_VARIABLES>
					<ID>76</ID>
					<LSM_COVERAGE>0</LSM_COVERAGE>
					<CARRYING_CAPACITY>1000.0</CARRYING_CAPACITY>
					<LOCATION_X>22</LOCATION_X>
					<LOCATION_Y>24</LOCATION_Y>
				</ENVIRONMENT_VARIABLES>
			</ENVIRONMENT>

			<ENVIRONMENT NAME="AH 77" CLASS="edu.nd.abms.mosquito.AquaticEnvironment">
				<AGENTLIST CLASS="edu.nd.abms.mosquito.anopheles.AnophelesAquaticAgentList">
				</AGENTLIST>
				<ENVIRONMENT_VARIABLES>
					<ID>77</ID>
					<LSM_COVERAGE>0</LSM_COVERAGE>
					<CARRYING_CAPACITY>1000.0</CARRYING_CAPACITY>
					<LOCATION_X>15</LOCATION_X>
					<LOCATION_Y>32</LOCATION_Y>
				</ENVIRONMENT_VARIABLES>
			</ENVIRONMENT>

			<ENVIRONMENT NAME="AH 78" CLASS="edu.nd.abms.mosquito.AquaticEnvironment">
				<AGENTLIST CLASS="edu.nd.abms.mosquito.anopheles.AnophelesAquaticAgentList">
				</AGENTLIST>
				<ENVIRONMENT_VARIABLES>
					<ID>78</ID>
					<LSM_COVERAGE>0</LSM_COVERAGE>
					<CARRYING_CAPACITY>1000.0</CARRYING_CAPACITY>
					<LOCATION_X>20</LOCATION_X>
					<LOCATION_Y>15</LOCATION_Y>
				</ENVIRONMENT_VARIABLES>
			</ENVIRONMENT>

			<ENVIRONMENT NAME="AH 79" CLASS="edu.nd.abms.mosquito.AquaticEnvironment">
				<AGENTLIST CLASS="edu.nd.abms.mosquito.anopheles.AnophelesAquaticAgentList">
				</AGENTLIST>
				<ENVIRONMENT_VARIABLES>
					<ID>79</ID>
					<LSM_COVERAGE>1</LSM_COVERAGE>
					<CARRYING_CAPACITY>1000.0</CARRYING_CAPACITY>
					<LOCATION_X>12</LOCATION_X>
					<LOCATION_Y>29</LOCATION_Y>
				</ENVIRONMENT_VARIABLES>
			</ENVIRONMENT>

			<ENVIRONMENT NAME="AH 80" CLASS="edu.nd.abms.mosquito.AquaticEnvironment">
				<AGENTLIST CLASS="edu.nd.abms.mosquito.anopheles.AnophelesAquaticAgentList">
				</AGENTLIST>
				<ENVIRONMENT_VARIABLES>
					<ID>80</ID>
					<LSM_COVERAGE>0</LSM_COVERAGE>
					<CARRYING_CAPACITY>1000.0</CARRYING_CAPACITY>
					<LOCATION_X>5</LOCATION_X>
					<LOCATION_Y>37</LOCATION_Y>
				</ENVIRONMENT_VARIABLES>
			</ENVIRONMENT>

			<ENVIRONMENT NAME="AH 81" CLASS="edu.nd.abms.mosquito.AquaticEnvironment">
				<AGENTLIST CLASS="edu.nd.abms.mosquito.anopheles.AnophelesAquaticAgentList">
				</AGENTLIST>
				<ENVIRONMENT_VARIABLES>
					<ID>81</ID>
					<LSM_COVERAGE>0</LSM_COVERAGE>
					<CARRYING_CAPACITY>1000.0</CARRYING_CAPACITY>
					<LOCATION_X>25</LOCATION_X>
					<LOCATION_Y>3</LOCATION_Y>
				</ENVIRONMENT_VARIABLES>
			</ENVIRONMENT>

			<ENVIRONMENT NAME="AH 82" CLASS="edu.nd.abms.mosquito.AquaticEnvironment">
				<AGENTLIST CLASS="edu.nd.abms.mosquito.anopheles.AnophelesAquaticAgentList">
				</AGENTLIST>
				<ENVIRONMENT_VARIABLES>
					<ID>82</ID>
					<LSM_COVERAGE>1</LSM_COVERAGE>
					<CARRYING_CAPACITY>1000.0</CARRYING_CAPACITY>
					<LOCATION_X>11</LOCATION_X>
					<LOCATION_Y>2</LOCATION_Y>
				</ENVIRONMENT_VARIABLES>
			</ENVIRONMENT>

			<ENVIRONMENT NAME="AH 83" CLASS="edu.nd.abms.mosquito.AquaticEnvironment">
				<AGENTLIST CLASS="edu.nd.abms.mosquito.anopheles.AnophelesAquaticAgentList">
				</AGENTLIST>
				<ENVIRONMENT_VARIABLES>
					<ID>83</ID>
					<LSM_COVERAGE>0</LSM_COVERAGE>
					<CARRYING_CAPACITY>1000.0</CARRYING_CAPACITY>
					<LOCATION_X>9</LOCATION_X>
					<LOCATION_Y>31</LOCATION_Y>
				</ENVIRONMENT_VARIABLES>
			</ENVIRONMENT>

			<ENVIRONMENT NAME="AH 84" CLASS="edu.nd.abms.mosquito.AquaticEnvironment">
				<AGENTLIST CLASS="edu.nd.abms.mosquito.anopheles.AnophelesAquaticAgentList">
				</AGENTLIST>
				<ENVIRONMENT_VARIABLES>
					<ID>84</ID>
					<LSM_COVERAGE>0</LSM_COVERAGE>
					<CARRYING_CAPACITY>1000.0</CARRYING_CAPACITY>
					<LOCATION_X>25</LOCATION_X>
					<LOCATION_Y>9</LOCATION_Y>
				</ENVIRONMENT_VARIABLES>
			</ENVIRONMENT>

			<ENVIRONMENT NAME="AH 85" CLASS="edu.nd.abms.mosquito.AquaticEnvironment">
				<AGENTLIST CLASS="edu.nd.abms.mosquito.anopheles.AnophelesAquaticAgentList">
				</AGENTLIST>
				<ENVIRONMENT_VARIABLES>
					<ID>85</ID>
					<LSM_COVERAGE>1</LSM_COVERAGE>
					<CARRYING_CAPACITY>1000.0</CARRYING_CAPACITY>
					<LOCATION_X>4</LOCATION_X>
					<LOCATION_Y>28</LOCATION_Y>
				</ENVIRONMENT_VARIABLES>
			</ENVIRONMENT>

			<ENVIRONMENT NAME="AH 86" CLASS="edu.nd.abms.mosquito.AquaticEnvironment">
				<AGENTLIST CLASS="edu.nd.abms.mosquito.anopheles.AnophelesAquaticAgentList">
				</AGENTLIST>
				<ENVIRONMENT_VARIABLES>
					<ID>86</ID>
					<LSM_COVERAGE>0</LSM_COVERAGE>
					<CARRYING_CAPACITY>1000.0</CARRYING_CAPACITY>
					<LOCATION_X>32</LOCATION_X>
					<LOCATION_Y>31</LOCATION_Y>
				</ENVIRONMENT_VARIABLES>
			</ENVIRONMENT>

			<ENVIRONMENT NAME="AH 87" CLASS="edu.nd.abms.mosquito.AquaticEnvironment">
				<AGENTLIST CLASS="edu.nd.abms.mosquito.anopheles.AnophelesAquaticAgentList">
				</AGENTLIST>
				<ENVIRONMENT_VARIABLES>
					<ID>87</ID>
					<LSM_COVERAGE>0</LSM_COVERAGE>
					<CARRYING_CAPACITY>1000.0</CARRYING_CAPACITY>
					<LOCATION_X>23</LOCATION_X>
					<LOCATION_Y>15</LOCATION_Y>
				</ENVIRONMENT_VARIABLES>
			</ENVIRONMENT>

			<ENVIRONMENT NAME="AH 88" CLASS="edu.nd.abms.mosquito.AquaticEnvironment">
				<AGENTLIST CLASS="edu.nd.abms.mosquito.anopheles.AnophelesAquaticAgentList">
				</AGENTLIST>
				<ENVIRONMENT_VARIABLES>
					<ID>88</ID>
					<LSM_COVERAGE>0</LSM_COVERAGE>
					<CARRYING_CAPACITY>1000.0</CARRYING_CAPACITY>
					<LOCATION_X>38</LOCATION_X>
					<LOCATION_Y>2</LOCATION_Y>
				</ENVIRONMENT_VARIABLES>
			</ENVIRONMENT>

			<ENVIRONMENT NAME="AH 89" CLASS="edu.nd.abms.mosquito.AquaticEnvironment">
				<AGENTLIST CLASS="edu.nd.abms.mosquito.anopheles.AnophelesAquaticAgentList">
				</AGENTLIST>
				<ENVIRONMENT_VARIABLES>
					<ID>89</ID>
					<LSM_COVERAGE>1</LSM_COVERAGE>
					<CARRYING_CAPACITY>1000.0</CARRYING_CAPACITY>
					<LOCATION_X>22</LOCATION_X>
					<LOCATION_Y>16</LOCATION_Y>
				</ENVIRONMENT_VARIABLES>
			</ENVIRONMENT>

			<ENVIRONMENT NAME="AH 90" CLASS="edu.nd.abms.mosquito.AquaticEnvironment">
				<AGENTLIST CLASS="edu.nd.abms.mosquito.anopheles.AnophelesAquaticAgentList">
				</AGENTLIST>
				<ENVIRONMENT_VARIABLES>
					<ID>90</ID>
					<LSM_COVERAGE>0</LSM_COVERAGE>
					<CARRYING_CAPACITY>1000.0</CARRYING_CAPACITY>
					<LOCATION_X>16</LOCATION_X>
					<LOCATION_Y>16</LOCATION_Y>
				</ENVIRONMENT_VARIABLES>
			</ENVIRONMENT>

			<ENVIRONMENT NAME="AH 91" CLASS="edu.nd.abms.mosquito.AquaticEnvironment">
				<AGENTLIST CLASS="edu.nd.abms.mosquito.anopheles.AnophelesAquaticAgentList">
				</AGENTLIST>
				<ENVIRONMENT_VARIABLES>
					<ID>91</ID>
					<LSM_COVERAGE>1</LSM_COVERAGE>
					<CARRYING_CAPACITY>1000.0</CARRYING_CAPACITY>
					<LOCATION_X>14</LOCATION_X>
					<LOCATION_Y>11</LOCATION_Y>
				</ENVIRONMENT_VARIABLES>
			</ENVIRONMENT>

			<ENVIRONMENT NAME="AH 92" CLASS="edu.nd.abms.mosquito.AquaticEnvironment">
				<AGENTLIST CLASS="edu.nd.abms.mosquito.anopheles.AnophelesAquaticAgentList">
				</AGENTLIST>
				<ENVIRONMENT_VARIABLES>
					<ID>92</ID>
					<LSM_COVERAGE>0</LSM_COVERAGE>
					<CARRYING_CAPACITY>1000.0</CARRYING_CAPACITY>
					<LOCATION_X>21</LOCATION_X>
					<LOCATION_Y>22</LOCATION_Y>
				</ENVIRONMENT_VARIABLES>
			</ENVIRONMENT>

			<ENVIRONMENT NAME="AH 93" CLASS="edu.nd.abms.mosquito.AquaticEnvironment">
				<AGENTLIST CLASS="edu.nd.abms.mosquito.anopheles.AnophelesAquaticAgentList">
				</AGENTLIST>
				<ENVIRONMENT_VARIABLES>
					<ID>93</ID>
					<LSM_COVERAGE>0</LSM_COVERAGE>
					<CARRYING_CAPACITY>1000.0</CARRYING_CAPACITY>
					<LOCATION_X>5</LOCATION_X>
					<LOCATION_Y>4</LOCATION_Y>
				</ENVIRONMENT_VARIABLES>
			</ENVIRONMENT>

			<ENVIRONMENT NAME="AH 94" CLASS="edu.nd.abms.mosquito.AquaticEnvironment">
				<AGENTLIST CLASS="edu.nd.abms.mosquito.anopheles.AnophelesAquaticAgentList">
				</AGENTLIST>
				<ENVIRONMENT_VARIABLES>
					<ID>94</ID>
					<LSM_COVERAGE>0</LSM_COVERAGE>
					<CARRYING_CAPACITY>1000.0</CARRYING_CAPACITY>
					<LOCATION_X>13</LOCATION_X>
					<LOCATION_Y>20</LOCATION_Y>
				</ENVIRONMENT_VARIABLES>
			</ENVIRONMENT>

			<ENVIRONMENT NAME="AH 95" CLASS="edu.nd.abms.mosquito.AquaticEnvironment">
				<AGENTLIST CLASS="edu.nd.abms.mosquito.anopheles.AnophelesAquaticAgentList">
				</AGENTLIST>
				<ENVIRONMENT_VARIABLES>
					<ID>95</ID>
					<LSM_COVERAGE>1</LSM_COVERAGE>
					<CARRYING_CAPACITY>1000.0</CARRYING_CAPACITY>
					<LOCATION_X>17</LOCATION_X>
					<LOCATION_Y>12</LOCATION_Y>
				</ENVIRONMENT_VARIABLES>
			</ENVIRONMENT>

			<ENVIRONMENT NAME="AH 96" CLASS="edu.nd.abms.mosquito.AquaticEnvironment">
				<AGENTLIST CLASS="edu.nd.abms.mosquito.anopheles.AnophelesAquaticAgentList">
				</AGENTLIST>
				<ENVIRONMENT_VARIABLES>
					<ID>96</ID>
					<LSM_COVERAGE>0</LSM_COVERAGE>
					<CARRYING_CAPACITY>1000.0</CARRYING_CAPACITY>
					<LOCATION_X>7</LOCATION_X>
					<LOCATION_Y>12</LOCATION_Y>
				</ENVIRONMENT_VARIABLES>
			</ENVIRONMENT>

			<ENVIRONMENT NAME="AH 97" CLASS="edu.nd.abms.mosquito.AquaticEnvironment">
				<AGENTLIST CLASS="edu.nd.abms.mosquito.anopheles.AnophelesAquaticAgentList">
				</AGENTLIST>
				<ENVIRONMENT_VARIABLES>
					<ID>97</ID>
					<LSM_COVERAGE>0</LSM_COVERAGE>
					<CARRYING_CAPACITY>1000.0</CARRYING_CAPACITY>
					<LOCATION_X>38</LOCATION_X>
					<LOCATION_Y>31</LOCATION_Y>
				</ENVIRONMENT_VARIABLES>
			</ENVIRONMENT>

			<ENVIRONMENT NAME="AH 98" CLASS="edu.nd.abms.mosquito.AquaticEnvironment">
				<AGENTLIST CLASS="edu.nd.abms.mosquito.anopheles.AnophelesAquaticAgentList">
				</AGENTLIST>
				<ENVIRONMENT_VARIABLES>
					<ID>98</ID>
					<LSM_COVERAGE>0</LSM_COVERAGE>
					<CARRYING_CAPACITY>1000.0</CARRYING_CAPACITY>
					<LOCATION_X>11</LOCATION_X>
					<LOCATION_Y>1</LOCATION_Y>
				</ENVIRONMENT_VARIABLES>
			</ENVIRONMENT>

			<ENVIRONMENT NAME="AH 99" CLASS="edu.nd.abms.mosquito.AquaticEnvironment">
				<AGENTLIST CLASS="edu.nd.abms.mosquito.anopheles.AnophelesAquaticAgentList">
				</AGENTLIST>
				<ENVIRONMENT_VARIABLES>
					<ID>99</ID>
					<LSM_COVERAGE>0</LSM_COVERAGE>
					<CARRYING_CAPACITY>1000.0</CARRYING_CAPACITY>
					<LOCATION_X>19</LOCATION_X>
					<LOCATION_Y>31</LOCATION_Y>
				</ENVIRONMENT_VARIABLES>
			</ENVIRONMENT>

			<ENVIRONMENT NAME="AH 100" CLASS="edu.nd.abms.mosquito.AquaticEnvironment">
				<AGENTLIST CLASS="edu.nd.abms.mosquito.anopheles.AnophelesAquaticAgentList">
				</AGENTLIST>
				<ENVIRONMENT_VARIABLES>
					<ID>100</ID>
					<LSM_COVERAGE>1</LSM_COVERAGE>
					<CARRYING_CAPACITY>1000.0</CARRYING_CAPACITY>
					<LOCATION_X>0</LOCATION_X>
					<LOCATION_Y>23</LOCATION_Y>
				</ENVIRONMENT_VARIABLES>
			</ENVIRONMENT>

			<ENVIRONMENT NAME="AH 101" CLASS="edu.nd.abms.mosquito.AquaticEnvironment">
				<AGENTLIST CLASS="edu.nd.abms.mosquito.anopheles.AnophelesAquaticAgentList">
				</AGENTLIST>
				<ENVIRONMENT_VARIABLES>
					<ID>101</ID>
					<LSM_COVERAGE>0</LSM_COVERAGE>
					<CARRYING_CAPACITY>1000.0</CARRYING_CAPACITY>
					<LOCATION_X>12</LOCATION_X>
					<LOCATION_Y>22</LOCATION_Y>
				</ENVIRONMENT_VARIABLES>
			</ENVIRONMENT>

			<ENVIRONMENT NAME="AH 102" CLASS="edu.nd.abms.mosquito.AquaticEnvironment">
				<AGENTLIST CLASS="edu.nd.abms.mosquito.anopheles.AnophelesAquaticAgentList">
				</AGENTLIST>
				<ENVIRONMENT_VARIABLES>
					<ID>102</ID>
					<LSM_COVERAGE>0</LSM_COVERAGE>
					<CARRYING_CAPACITY>1000.0</CARRYING_CAPACITY>
					<LOCATION_X>28</LOCATION_X>
					<LOCATION_Y>24</LOCATION_Y>
				</ENVIRONMENT_VARIABLES>
			</ENVIRONMENT>

			<ENVIRONMENT NAME="AH 103" CLASS="edu.nd.abms.mosquito.AquaticEnvironment">
				<AGENTLIST CLASS="edu.nd.abms.mosquito.anopheles.AnophelesAquaticAgentList">
				</AGENTLIST>
				<ENVIRONMENT_VARIABLES>
					<ID>103</ID>
					<LSM_COVERAGE>0</LSM_COVERAGE>
					<CARRYING_CAPACITY>1000.0</CARRYING_CAPACITY>
					<LOCATION_X>17</LOCATION_X>
					<LOCATION_Y>0</LOCATION_Y>
				</ENVIRONMENT_VARIABLES>
			</ENVIRONMENT>

			<ENVIRONMENT NAME="AH 104" CLASS="edu.nd.abms.mosquito.AquaticEnvironment">
				<AGENTLIST CLASS="edu.nd.abms.mosquito.anopheles.AnophelesAquaticAgentList">
				</AGENTLIST>
				<ENVIRONMENT_VARIABLES>
					<ID>104</ID>
					<LSM_COVERAGE>0</LSM_COVERAGE>
					<CARRYING_CAPACITY>1000.0</CARRYING_CAPACITY>
					<LOCATION_X>24</LOCATION_X>
					<LOCATION_Y>29</LOCATION_Y>
				</ENVIRONMENT_VARIABLES>
			</ENVIRONMENT>

			<ENVIRONMENT NAME="AH 105" CLASS="edu.nd.abms.mosquito.AquaticEnvironment">
				<AGENTLIST CLASS="edu.nd.abms.mosquito.anopheles.AnophelesAquaticAgentList">
				</AGENTLIST>
				<ENVIRONMENT_VARIABLES>
					<ID>105</ID>
					<LSM_COVERAGE>0</LSM_COVERAGE>
					<CARRYING_CAPACITY>1000.0</CARRYING_CAPACITY>
					<LOCATION_X>37</LOCATION_X>
					<LOCATION_Y>11</LOCATION_Y>
				</ENVIRONMENT_VARIABLES>
			</ENVIRONMENT>

			<ENVIRONMENT NAME="AH 106" CLASS="edu.nd.abms.mosquito.AquaticEnvironment">
				<AGENTLIST CLASS="edu.nd.abms.mosquito.anopheles.AnophelesAquaticAgentList">
				</AGENTLIST>
				<ENVIRONMENT_VARIABLES>
					<ID>106</ID>
					<LSM_COVERAGE>0</LSM_COVERAGE>
					<CARRYING_CAPACITY>1000.0</CARRYING_CAPACITY>
					<LOCATION_X>9</LOCATION_X>
					<LOCATION_Y>18</LOCATION_Y>
				</ENVIRONMENT_VARIABLES>
			</ENVIRONMENT>

			<ENVIRONMENT NAME="AH 107" CLASS="edu.nd.abms.mosquito.AquaticEnvironment">
				<AGENTLIST CLASS="edu.nd.abms.mosquito.anopheles.AnophelesAquaticAgentList">
				</AGENTLIST>
				<ENVIRONMENT_VARIABLES>
					<ID>107</ID>
					<LSM_COVERAGE>1</LSM_COVERAGE>
					<CARRYING_CAPACITY>1000.0</CARRYING_CAPACITY>
					<LOCATION_X>35</LOCATION_X>
					<LOCATION_Y>2</LOCATION_Y>
				</ENVIRONMENT_VARIABLES>
			</ENVIRONMENT>

			<ENVIRONMENT NAME="AH 108" CLASS="edu.nd.abms.mosquito.AquaticEnvironment">
				<AGENTLIST CLASS="edu.nd.abms.mosquito.anopheles.AnophelesAquaticAgentList">
				</AGENTLIST>
				<ENVIRONMENT_VARIABLES>
					<ID>108</ID>
					<LSM_COVERAGE>1</LSM_COVERAGE>
					<CARRYING_CAPACITY>1000.0</CARRYING_CAPACITY>
					<LOCATION_X>3</LOCATION_X>
					<LOCATION_Y>31</LOCATION_Y>
				</ENVIRONMENT_VARIABLES>
			</ENVIRONMENT>

			<ENVIRONMENT NAME="AH 109" CLASS="edu.nd.abms.mosquito.AquaticEnvironment">
				<AGENTLIST CLASS="edu.nd.abms.mosquito.anopheles.AnophelesAquaticAgentList">
				</AGENTLIST>
				<ENVIRONMENT_VARIABLES>
					<ID>109</ID>
					<LSM_COVERAGE>1</LSM_COVERAGE>
					<CARRYING_CAPACITY>1000.0</CARRYING_CAPACITY>
					<LOCATION_X>16</LOCATION_X>
					<LOCATION_Y>17</LOCATION_Y>
				</ENVIRONMENT_VARIABLES>
			</ENVIRONMENT>

			<ENVIRONMENT NAME="AH 110" CLASS="edu.nd.abms.mosquito.AquaticEnvironment">
				<AGENTLIST CLASS="edu.nd.abms.mosquito.anopheles.AnophelesAquaticAgentList">
				</AGENTLIST>
				<ENVIRONMENT_VARIABLES>
					<ID>110</ID>
					<LSM_COVERAGE>0</LSM_COVERAGE>
					<CARRYING_CAPACITY>1000.0</CARRYING_CAPACITY>
					<LOCATION_X>11</LOCATION_X>
					<LOCATION_Y>25</LOCATION_Y>
				</ENVIRONMENT_VARIABLES>
			</ENVIRONMENT>

			<ENVIRONMENT NAME="AH 111" CLASS="edu.nd.abms.mosquito.AquaticEnvironment">
				<AGENTLIST CLASS="edu.nd.abms.mosquito.anopheles.AnophelesAquaticAgentList">
				</AGENTLIST>
				<ENVIRONMENT_VARIABLES>
					<ID>111</ID>
					<LSM_COVERAGE>1</LSM_COVERAGE>
					<CARRYING_CAPACITY>1000.0</CARRYING_CAPACITY>
					<LOCATION_X>13</LOCATION_X>
					<LOCATION_Y>12</LOCATION_Y>
				</ENVIRONMENT_VARIABLES>
			</ENVIRONMENT>

			<ENVIRONMENT NAME="AH 112" CLASS="edu.nd.abms.mosquito.AquaticEnvironment">
				<AGENTLIST CLASS="edu.nd.abms.mosquito.anopheles.AnophelesAquaticAgentList">
				</AGENTLIST>
				<ENVIRONMENT_VARIABLES>
					<ID>112</ID>
					<LSM_COVERAGE>0</LSM_COVERAGE>
					<CARRYING_CAPACITY>1000.0</CARRYING_CAPACITY>
					<LOCATION_X>15</LOCATION_X>
					<LOCATION_Y>25</LOCATION_Y>
				</ENVIRONMENT_VARIABLES>
			</ENVIRONMENT>

			<ENVIRONMENT NAME="AH 113" CLASS="edu.nd.abms.mosquito.AquaticEnvironment">
				<AGENTLIST CLASS="edu.nd.abms.mosquito.anopheles.AnophelesAquaticAgentList">
				</AGENTLIST>
				<ENVIRONMENT_VARIABLES>
					<ID>113</ID>
					<LSM_COVERAGE>1</LSM_COVERAGE>
					<CARRYING_CAPACITY>1000.0</CARRYING_CAPACITY>
					<LOCATION_X>7</LOCATION_X>
					<LOCATION_Y>21</LOCATION_Y>
				</ENVIRONMENT_VARIABLES>
			</ENVIRONMENT>

			<ENVIRONMENT NAME="AH 114" CLASS="edu.nd.abms.mosquito.AquaticEnvironment">
				<AGENTLIST CLASS="edu.nd.abms.mosquito.anopheles.AnophelesAquaticAgentList">
				</AGENTLIST>
				<ENVIRONMENT_VARIABLES>
					<ID>114</ID>
					<LSM_COVERAGE>0</LSM_COVERAGE>
					<CARRYING_CAPACITY>1000.0</CARRYING_CAPACITY>
					<LOCATION_X>16</LOCATION_X>
					<LOCATION_Y>21</LOCATION_Y>
				</ENVIRONMENT_VARIABLES>
			</ENVIRONMENT>

			<ENVIRONMENT NAME="AH 115" CLASS="edu.nd.abms.mosquito.AquaticEnvironment">
				<AGENTLIST CLASS="edu.nd.abms.mosquito.anopheles.AnophelesAquaticAgentList">
				</AGENTLIST>
				<ENVIRONMENT_VARIABLES>
					<ID>115</ID>
					<LSM_COVERAGE>0</LSM_COVERAGE>
					<CARRYING_CAPACITY>1000.0</CARRYING_CAPACITY>
					<LOCATION_X>36</LOCATION_X>
					<LOCATION_Y>18</LOCATION_Y>
				</ENVIRONMENT_VARIABLES>
			</ENVIRONMENT>

			<ENVIRONMENT NAME="AH 116" CLASS="edu.nd.abms.mosquito.AquaticEnvironment">
				<AGENTLIST CLASS="edu.nd.abms.mosquito.anopheles.AnophelesAquaticAgentList">
				</AGENTLIST>
				<ENVIRONMENT_VARIABLES>
					<ID>116</ID>
					<LSM_COVERAGE>0</LSM_COVERAGE>
					<CARRYING_CAPACITY>1000.0</CARRYING_CAPACITY>
					<LOCATION_X>15</LOCATION_X>
					<LOCATION_Y>0</LOCATION_Y>
				</ENVIRONMENT_VARIABLES>
			</ENVIRONMENT>

			<ENVIRONMENT NAME="AH 117" CLASS="edu.nd.abms.mosquito.AquaticEnvironment">
				<AGENTLIST CLASS="edu.nd.abms.mosquito.anopheles.AnophelesAquaticAgentList">
				</AGENTLIST>
				<ENVIRONMENT_VARIABLES>
					<ID>117</ID>
					<LSM_COVERAGE>1</LSM_COVERAGE>
					<CARRYING_CAPACITY>1000.0</CARRYING_CAPACITY>
					<LOCATION_X>11</LOCATION_X>
					<LOCATION_Y>4</LOCATION_Y>
				</ENVIRONMENT_VARIABLES>
			</ENVIRONMENT>

			<ENVIRONMENT NAME="AH 118" CLASS="edu.nd.abms.mosquito.AquaticEnvironment">
				<AGENTLIST CLASS="edu.nd.abms.mosquito.anopheles.AnophelesAquaticAgentList">
				</AGENTLIST>
				<ENVIRONMENT_VARIABLES>
					<ID>118</ID>
					<LSM_COVERAGE>0</LSM_COVERAGE>
					<CARRYING_CAPACITY>1000.0</CARRYING_CAPACITY>
					<LOCATION_X>5</LOCATION_X>
					<LOCATION_Y>35</LOCATION_Y>
				</ENVIRONMENT_VARIABLES>
			</ENVIRONMENT>

			<ENVIRONMENT NAME="AH 119" CLASS="edu.nd.abms.mosquito.AquaticEnvironment">
				<AGENTLIST CLASS="edu.nd.abms.mosquito.anopheles.AnophelesAquaticAgentList">
				</AGENTLIST>
				<ENVIRONMENT_VARIABLES>
					<ID>119</ID>
					<LSM_COVERAGE>0</LSM_COVERAGE>
					<CARRYING_CAPACITY>1000.0</CARRYING_CAPACITY>
					<LOCATION_X>19</LOCATION_X>
					<LOCATION_Y>18</LOCATION_Y>
				</ENVIRONMENT_VARIABLES>
			</ENVIRONMENT>

			<ENVIRONMENT NAME="AH 120" CLASS="edu.nd.abms.mosquito.AquaticEnvironment">
				<AGENTLIST CLASS="edu.nd.abms.mosquito.anopheles.AnophelesAquaticAgentList">
				</AGENTLIST>
				<ENVIRONMENT_VARIABLES>
					<ID>120</ID>
					<LSM_COVERAGE>1</LSM_COVERAGE>
					<CARRYING_CAPACITY>1000.0</CARRYING_CAPACITY>
					<LOCATION_X>3</LOCATION_X>
					<LOCATION_Y>21</LOCATION_Y>
				</ENVIRONMENT_VARIABLES>
			</ENVIRONMENT>

			<ENVIRONMENT NAME="AH 121" CLASS="edu.nd.abms.mosquito.AquaticEnvironment">
				<AGENTLIST CLASS="edu.nd.abms.mosquito.anopheles.AnophelesAquaticAgentList">
				</AGENTLIST>
				<ENVIRONMENT_VARIABLES>
					<ID>121</ID>
					<LSM_COVERAGE>0</LSM_COVERAGE>
					<CARRYING_CAPACITY>1000.0</CARRYING_CAPACITY>
					<LOCATION_X>25</LOCATION_X>
					<LOCATION_Y>30</LOCATION_Y>
				</ENVIRONMENT_VARIABLES>
			</ENVIRONMENT>

			<ENVIRONMENT NAME="AH 122" CLASS="edu.nd.abms.mosquito.AquaticEnvironment">
				<AGENTLIST CLASS="edu.nd.abms.mosquito.anopheles.AnophelesAquaticAgentList">
				</AGENTLIST>
				<ENVIRONMENT_VARIABLES>
					<ID>122</ID>
					<LSM_COVERAGE>0</LSM_COVERAGE>
					<CARRYING_CAPACITY>1000.0</CARRYING_CAPACITY>
					<LOCATION_X>8</LOCATION_X>
					<LOCATION_Y>2</LOCATION_Y>
				</ENVIRONMENT_VARIABLES>
			</ENVIRONMENT>

			<ENVIRONMENT NAME="AH 123" CLASS="edu.nd.abms.mosquito.AquaticEnvironment">
				<AGENTLIST CLASS="edu.nd.abms.mosquito.anopheles.AnophelesAquaticAgentList">
				</AGENTLIST>
				<ENVIRONMENT_VARIABLES>
					<ID>123</ID>
					<LSM_COVERAGE>1</LSM_COVERAGE>
					<CARRYING_CAPACITY>1000.0</CARRYING_CAPACITY>
					<LOCATION_X>31</LOCATION_X>
					<LOCATION_Y>6</LOCATION_Y>
				</ENVIRONMENT_VARIABLES>
			</ENVIRONMENT>

			<ENVIRONMENT NAME="AH 124" CLASS="edu.nd.abms.mosquito.AquaticEnvironment">
				<AGENTLIST CLASS="edu.nd.abms.mosquito.anopheles.AnophelesAquaticAgentList">
				</AGENTLIST>
				<ENVIRONMENT_VARIABLES>
					<ID>124</ID>
					<LSM_COVERAGE>1</LSM_COVERAGE>
					<CARRYING_CAPACITY>1000.0</CARRYING_CAPACITY>
					<LOCATION_X>12</LOCATION_X>
					<LOCATION_Y>11</LOCATION_Y>
				</ENVIRONMENT_VARIABLES>
			</ENVIRONMENT>

			<ENVIRONMENT NAME="AH 125" CLASS="edu.nd.abms.mosquito.AquaticEnvironment">
				<AGENTLIST CLASS="edu.nd.abms.mosquito.anopheles.AnophelesAquaticAgentList">
				</AGENTLIST>
				<ENVIRONMENT_VARIABLES>
					<ID>125</ID>
					<LSM_COVERAGE>0</LSM_COVERAGE>
					<CARRYING_CAPACITY>1000.0</CARRYING_CAPACITY>
					<LOCATION_X>31</LOCATION_X>
					<LOCATION_Y>24</LOCATION_Y>
				</ENVIRONMENT_VARIABLES>
			</ENVIRONMENT>

			<ENVIRONMENT NAME="AH 126" CLASS="edu.nd.abms.mosquito.AquaticEnvironment">
				<AGENTLIST CLASS="edu.nd.abms.mosquito.anopheles.AnophelesAquaticAgentList">
				</AGENTLIST>
				<ENVIRONMENT_VARIABLES>
					<ID>126</ID>
					<LSM_COVERAGE>0</LSM_COVERAGE>
					<CARRYING_CAPACITY>1000.0</CARRYING_CAPACITY>
					<LOCATION_X>31</LOCATION_X>
					<LOCATION_Y>36</LOCATION_Y>
				</ENVIRONMENT_VARIABLES>
			</ENVIRONMENT>

			<ENVIRONMENT NAME="AH 127" CLASS="edu.nd.abms.mosquito.AquaticEnvironment">
				<AGENTLIST CLASS="edu.nd.abms.mosquito.anopheles.AnophelesAquaticAgentList">
				</AGENTLIST>
				<ENVIRONMENT_VARIABLES>
					<ID>127</ID>
					<LSM_COVERAGE>0</LSM_COVERAGE>
					<CARRYING_CAPACITY>1000.0</CARRYING_CAPACITY>
					<LOCATION_X>16</LOCATION_X>
					<LOCATION_Y>9</LOCATION_Y>
				</ENVIRONMENT_VARIABLES>
			</ENVIRONMENT>

			<ENVIRONMENT NAME="AH 128" CLASS="edu.nd.abms.mosquito.AquaticEnvironment">
				<AGENTLIST CLASS="edu.nd.abms.mosquito.anopheles.AnophelesAquaticAgentList">
				</AGENTLIST>
				<ENVIRONMENT_VARIABLES>
					<ID>128</ID>
					<LSM_COVERAGE>0</LSM_COVERAGE>
					<CARRYING_CAPACITY>1000.0</CARRYING_CAPACITY>
					<LOCATION_X>14</LOCATION_X>
					<LOCATION_Y>35</LOCATION_Y>
				</ENVIRONMENT_VARIABLES>
			</ENVIRONMENT>

			<ENVIRONMENT NAME="AH 129" CLASS="edu.nd.abms.mosquito.AquaticEnvironment">
				<AGENTLIST CLASS="edu.nd.abms.mosquito.anopheles.AnophelesAquaticAgentList">
				</AGENTLIST>
				<ENVIRONMENT_VARIABLES>
					<ID>129</ID>
					<LSM_COVERAGE>1</LSM_COVERAGE>
					<CARRYING_CAPACITY>1000.0</CARRYING_CAPACITY>
					<LOCATION_X>14</LOCATION_X>
					<LOCATION_Y>27</LOCATION_Y>
				</ENVIRONMENT_VARIABLES>
			</ENVIRONMENT>

			<ENVIRONMENT NAME="AH 130" CLASS="edu.nd.abms.mosquito.AquaticEnvironment">
				<AGENTLIST CLASS="edu.nd.abms.mosquito.anopheles.AnophelesAquaticAgentList">
				</AGENTLIST>
				<ENVIRONMENT_VARIABLES>
					<ID>130</ID>
					<LSM_COVERAGE>0</LSM_COVERAGE>
					<CARRYING_CAPACITY>1000.0</CARRYING_CAPACITY>
					<LOCATION_X>28</LOCATION_X>
					<LOCATION_Y>7</LOCATION_Y>
				</ENVIRONMENT_VARIABLES>
			</ENVIRONMENT>

			<ENVIRONMENT NAME="AH 131" CLASS="edu.nd.abms.mosquito.AquaticEnvironment">
				<AGENTLIST CLASS="edu.nd.abms.mosquito.anopheles.AnophelesAquaticAgentList">
				</AGENTLIST>
				<ENVIRONMENT_VARIABLES>
					<ID>131</ID>
					<LSM_COVERAGE>0</LSM_COVERAGE>
					<CARRYING_CAPACITY>1000.0</CARRYING_CAPACITY>
					<LOCATION_X>22</LOCATION_X>
					<LOCATION_Y>22</LOCATION_Y>
				</ENVIRONMENT_VARIABLES>
			</ENVIRONMENT>

			<ENVIRONMENT NAME="AH 132" CLASS="edu.nd.abms.mosquito.AquaticEnvironment">
				<AGENTLIST CLASS="edu.nd.abms.mosquito.anopheles.AnophelesAquaticAgentList">
				</AGENTLIST>
				<ENVIRONMENT_VARIABLES>
					<ID>132</ID>
					<LSM_COVERAGE>0</LSM_COVERAGE>
					<CARRYING_CAPACITY>1000.0</CARRYING_CAPACITY>
					<LOCATION_X>6</LOCATION_X>
					<LOCATION_Y>26</LOCATION_Y>
				</ENVIRONMENT_VARIABLES>
			</ENVIRONMENT>

			<ENVIRONMENT NAME="AH 133" CLASS="edu.nd.abms.mosquito.AquaticEnvironment">
				<AGENTLIST CLASS="edu.nd.abms.mosquito.anopheles.AnophelesAquaticAgentList">
				</AGENTLIST>
				<ENVIRONMENT_VARIABLES>
					<ID>133</ID>
					<LSM_COVERAGE>1</LSM_COVERAGE>
					<CARRYING_CAPACITY>1000.0</CARRYING_CAPACITY>
					<LOCATION_X>19</LOCATION_X>
					<LOCATION_Y>27</LOCATION_Y>
				</ENVIRONMENT_VARIABLES>
			</ENVIRONMENT>

			<ENVIRONMENT NAME="AH 134" CLASS="edu.nd.abms.mosquito.AquaticEnvironment">
				<AGENTLIST CLASS="edu.nd.abms.mosquito.anopheles.AnophelesAquaticAgentList">
				</AGENTLIST>
				<ENVIRONMENT_VARIABLES>
					<ID>134</ID>
					<LSM_COVERAGE>1</LSM_COVERAGE>
					<CARRYING_CAPACITY>1000.0</CARRYING_CAPACITY>
					<LOCATION_X>12</LOCATION_X>
					<LOCATION_Y>30</LOCATION_Y>
				</ENVIRONMENT_VARIABLES>
			</ENVIRONMENT>

			<ENVIRONMENT NAME="AH 135" CLASS="edu.nd.abms.mosquito.AquaticEnvironment">
				<AGENTLIST CLASS="edu.nd.abms.mosquito.anopheles.AnophelesAquaticAgentList">
				</AGENTLIST>
				<ENVIRONMENT_VARIABLES>
					<ID>135</ID>
					<LSM_COVERAGE>0</LSM_COVERAGE>
					<CARRYING_CAPACITY>1000.0</CARRYING_CAPACITY>
					<LOCATION_X>3</LOCATION_X>
					<LOCATION_Y>16</LOCATION_Y>
				</ENVIRONMENT_VARIABLES>
			</ENVIRONMENT>

			<ENVIRONMENT NAME="AH 136" CLASS="edu.nd.abms.mosquito.AquaticEnvironment">
				<AGENTLIST CLASS="edu.nd.abms.mosquito.anopheles.AnophelesAquaticAgentList">
				</AGENTLIST>
				<ENVIRONMENT_VARIABLES>
					<ID>136</ID>
					<LSM_COVERAGE>0</LSM_COVERAGE>
					<CARRYING_CAPACITY>1000.0</CARRYING_CAPACITY>
					<LOCATION_X>28</LOCATION_X>
					<LOCATION_Y>16</LOCATION_Y>
				</ENVIRONMENT_VARIABLES>
			</ENVIRONMENT>

			<ENVIRONMENT NAME="AH 137" CLASS="edu.nd.abms.mosquito.AquaticEnvironment">
				<AGENTLIST CLASS="edu.nd.abms.mosquito.anopheles.AnophelesAquaticAgentList">
				</AGENTLIST>
				<ENVIRONMENT_VARIABLES>
					<ID>137</ID>
					<LSM_COVERAGE>1</LSM_COVERAGE>
					<CARRYING_CAPACITY>1000.0</CARRYING_CAPACITY>
					<LOCATION_X>34</LOCATION_X>
					<LOCATION_Y>37</LOCATION_Y>
				</ENVIRONMENT_VARIABLES>
			</ENVIRONMENT>

			<ENVIRONMENT NAME="AH 138" CLASS="edu.nd.abms.mosquito.AquaticEnvironment">
				<AGENTLIST CLASS="edu.nd.abms.mosquito.anopheles.AnophelesAquaticAgentList">
				</AGENTLIST>
				<ENVIRONMENT_VARIABLES>
					<ID>138</ID>
					<LSM_COVERAGE>0</LSM_COVERAGE>
					<CARRYING_CAPACITY>1000.0</CARRYING_CAPACITY>
					<LOCATION_X>36</LOCATION_X>
					<LOCATION_Y>37</LOCATION_Y>
				</ENVIRONMENT_VARIABLES>
			</ENVIRONMENT>

			<ENVIRONMENT NAME="AH 139" CLASS="edu.nd.abms.mosquito.AquaticEnvironment">
				<AGENTLIST CLASS="edu.nd.abms.mosquito.anopheles.AnophelesAquaticAgentList">
				</AGENTLIST>
				<ENVIRONMENT_VARIABLES>
					<ID>139</ID>
					<LSM_COVERAGE>1</LSM_COVERAGE>
					<CARRYING_CAPACITY>1000.0</CARRYING_CAPACITY>
					<LOCATION_X>12</LOCATION_X>
					<LOCATION_Y>18</LOCATION_Y>
				</ENVIRONMENT_VARIABLES>
			</ENVIRONMENT>

			<ENVIRONMENT NAME="AH 140" CLASS="edu.nd.abms.mosquito.AquaticEnvironment">
				<AGENTLIST CLASS="edu.nd.abms.mosquito.anopheles.AnophelesAquaticAgentList">
				</AGENTLIST>
				<ENVIRONMENT_VARIABLES>
					<ID>140</ID>
					<LSM_COVERAGE>0</LSM_COVERAGE>
					<CARRYING_CAPACITY>1000.0</CARRYING_CAPACITY>
					<LOCATION_X>7</LOCATION_X>
					<LOCATION_Y>35</LOCATION_Y>
				</ENVIRONMENT_VARIABLES>
			</ENVIRONMENT>

			<ENVIRONMENT NAME="AH 141" CLASS="edu.nd.abms.mosquito.AquaticEnvironment">
				<AGENTLIST CLASS="edu.nd.abms.mosquito.anopheles.AnophelesAquaticAgentList">
				</AGENTLIST>
				<ENVIRONMENT_VARIABLES>
					<ID>141</ID>
					<LSM_COVERAGE>1</LSM_COVERAGE>
					<CARRYING_CAPACITY>1000.0</CARRYING_CAPACITY>
					<LOCATION_X>1</LOCATION_X>
					<LOCATION_Y>27</LOCATION_Y>
				</ENVIRONMENT_VARIABLES>
			</ENVIRONMENT>

			<ENVIRONMENT NAME="AH 142" CLASS="edu.nd.abms.mosquito.AquaticEnvironment">
				<AGENTLIST CLASS="edu.nd.abms.mosquito.anopheles.AnophelesAquaticAgentList">
				</AGENTLIST>
				<ENVIRONMENT_VARIABLES>
					<ID>142</ID>
					<LSM_COVERAGE>0</LSM_COVERAGE>
					<CARRYING_CAPACITY>1000.0</CARRYING_CAPACITY>
					<LOCATION_X>33</LOCATION_X>
					<LOCATION_Y>26</LOCATION_Y>
				</ENVIRONMENT_VARIABLES>
			</ENVIRONMENT>

			<ENVIRONMENT NAME="AH 143" CLASS="edu.nd.abms.mosquito.AquaticEnvironment">
				<AGENTLIST CLASS="edu.nd.abms.mosquito.anopheles.AnophelesAquaticAgentList">
				</AGENTLIST>
				<ENVIRONMENT_VARIABLES>
					<ID>143</ID>
					<LSM_COVERAGE>0</LSM_COVERAGE>
					<CARRYING_CAPACITY>1000.0</CARRYING_CAPACITY>
					<LOCATION_X>14</LOCATION_X>
					<LOCATION_Y>12</LOCATION_Y>
				</ENVIRONMENT_VARIABLES>
			</ENVIRONMENT>

			<ENVIRONMENT NAME="AH 144" CLASS="edu.nd.abms.mosquito.AquaticEnvironment">
				<AGENTLIST CLASS="edu.nd.abms.mosquito.anopheles.AnophelesAquaticAgentList">
				</AGENTLIST>
				<ENVIRONMENT_VARIABLES>
					<ID>144</ID>
					<LSM_COVERAGE>0</LSM_COVERAGE>
					<CARRYING_CAPACITY>1000.0</CARRYING_CAPACITY>
					<LOCATION_X>26</LOCATION_X>
					<LOCATION_Y>8</LOCATION_Y>
				</ENVIRONMENT_VARIABLES>
			</ENVIRONMENT>

			<ENVIRONMENT NAME="AH 145" CLASS="edu.nd.abms.mosquito.AquaticEnvironment">
				<AGENTLIST CLASS="edu.nd.abms.mosquito.anopheles.AnophelesAquaticAgentList">
				</AGENTLIST>
				<ENVIRONMENT_VARIABLES>
					<ID>145</ID>
					<LSM_COVERAGE>0</LSM_COVERAGE>
					<CARRYING_CAPACITY>1000.0</CARRYING_CAPACITY>
					<LOCATION_X>35</LOCATION_X>
					<LOCATION_Y>37</LOCATION_Y>
				</ENVIRONMENT_VARIABLES>
			</ENVIRONMENT>

			<ENVIRONMENT NAME="AH 146" CLASS="edu.nd.abms.mosquito.AquaticEnvironment">
				<AGENTLIST CLASS="edu.nd.abms.mosquito.anopheles.AnophelesAquaticAgentList">
				</AGENTLIST>
				<ENVIRONMENT_VARIABLES>
					<ID>146</ID>
					<LSM_COVERAGE>1</LSM_COVERAGE>
					<CARRYING_CAPACITY>1000.0</CARRYING_CAPACITY>
					<LOCATION_X>18</LOCATION_X>
					<LOCATION_Y>20</LOCATION_Y>
				</ENVIRONMENT_VARIABLES>
			</ENVIRONMENT>

			<ENVIRONMENT NAME="AH 147" CLASS="edu.nd.abms.mosquito.AquaticEnvironment">
				<AGENTLIST CLASS="edu.nd.abms.mosquito.anopheles.AnophelesAquaticAgentList">
				</AGENTLIST>
				<ENVIRONMENT_VARIABLES>
					<ID>147</ID>
					<LSM_COVERAGE>0</LSM_COVERAGE>
					<CARRYING_CAPACITY>1000.0</CARRYING_CAPACITY>
					<LOCATION_X>17</LOCATION_X>
					<LOCATION_Y>15</LOCATION_Y>
				</ENVIRONMENT_VARIABLES>
			</ENVIRONMENT>

			<ENVIRONMENT NAME="AH 148" CLASS="edu.nd.abms.mosquito.AquaticEnvironment">
				<AGENTLIST CLASS="edu.nd.abms.mosquito.anopheles.AnophelesAquaticAgentList">
				</AGENTLIST>
				<ENVIRONMENT_VARIABLES>
					<ID>148</ID>
					<LSM_COVERAGE>0</LSM_COVERAGE>
					<CARRYING_CAPACITY>1000.0</CARRYING_CAPACITY>
					<LOCATION_X>32</LOCATION_X>
					<LOCATION_Y>28</LOCATION_Y>
				</ENVIRONMENT_VARIABLES>
			</ENVIRONMENT>

			<ENVIRONMENT NAME="AH 149" CLASS="edu.nd.abms.mosquito.AquaticEnvironment">
				<AGENTLIST CLASS="edu.nd.abms.mosquito.anopheles.AnophelesAquaticAgentList">
				</AGENTLIST>
				<ENVIRONMENT_VARIABLES>
					<ID>149</ID>
					<LSM_COVERAGE>0</LSM_COVERAGE>
					<CARRYING_CAPACITY>1000.0</CARRYING_CAPACITY>
					<LOCATION_X>19</LOCATION_X>
					<LOCATION_Y>19</LOCATION_Y>
				</ENVIRONMENT_VARIABLES>
			</ENVIRONMENT>

			<ENVIRONMENT NAME="AH 150" CLASS="edu.nd.abms.mosquito.AquaticEnvironment">
				<AGENTLIST CLASS="edu.nd.abms.mosquito.anopheles.AnophelesAquaticAgentList">
				</AGENTLIST>
				<ENVIRONMENT_VARIABLES>
					<ID>150</ID>
					<LSM_COVERAGE>0</LSM_COVERAGE>
					<CARRYING_CAPACITY>1000.0</CARRYING_CAPACITY>
					<LOCATION_X>36</LOCATION_X>
					<LOCATION_Y>36</LOCATION_Y>
				</ENVIRONMENT_VARIABLES>
			</ENVIRONMENT>

			<ENVIRONMENT NAME="AH 151" CLASS="edu.nd.abms.mosquito.AquaticEnvironment">
				<AGENTLIST CLASS="edu.nd.abms.mosquito.anopheles.AnophelesAquaticAgentList">
				</AGENTLIST>
				<ENVIRONMENT_VARIABLES>
					<ID>151</ID>
					<LSM_COVERAGE>1</LSM_COVERAGE>
					<CARRYING_CAPACITY>1000.0</CARRYING_CAPACITY>
					<LOCATION_X>0</LOCATION_X>
					<LOCATION_Y>26</LOCATION_Y>
				</ENVIRONMENT_VARIABLES>
			</ENVIRONMENT>

			<ENVIRONMENT NAME="AH 152" CLASS="edu.nd.abms.mosquito.AquaticEnvironment">
				<AGENTLIST CLASS="edu.nd.abms.mosquito.anopheles.AnophelesAquaticAgentList">
				</AGENTLIST>
				<ENVIRONMENT_VARIABLES>
					<ID>152</ID>
					<LSM_COVERAGE>0</LSM_COVERAGE>
					<CARRYING_CAPACITY>1000.0</CARRYING_CAPACITY>
					<LOCATION_X>36</LOCATION_X>
					<LOCATION_Y>24</LOCATION_Y>
				</ENVIRONMENT_VARIABLES>
			</ENVIRONMENT>

			<ENVIRONMENT NAME="AH 153" CLASS="edu.nd.abms.mosquito.AquaticEnvironment">
				<AGENTLIST CLASS="edu.nd.abms.mosquito.anopheles.AnophelesAquaticAgentList">
				</AGENTLIST>
				<ENVIRONMENT_VARIABLES>
					<ID>153</ID>
					<LSM_COVERAGE>0</LSM_COVERAGE>
					<CARRYING_CAPACITY>1000.0</CARRYING_CAPACITY>
					<LOCATION_X>27</LOCATION_X>
					<LOCATION_Y>37</LOCATION_Y>
				</ENVIRONMENT_VARIABLES>
			</ENVIRONMENT>

			<ENVIRONMENT NAME="AH 154" CLASS="edu.nd.abms.mosquito.AquaticEnvironment">
				<AGENTLIST CLASS="edu.nd.abms.mosquito.anopheles.AnophelesAquaticAgentList">
				</AGENTLIST>
				<ENVIRONMENT_VARIABLES>
					<ID>154</ID>
					<LSM_COVERAGE>0</LSM_COVERAGE>
					<CARRYING_CAPACITY>1000.0</CARRYING_CAPACITY>
					<LOCATION_X>14</LOCATION_X>
					<LOCATION_Y>14</LOCATION_Y>
				</ENVIRONMENT_VARIABLES>
			</ENVIRONMENT>

			<ENVIRONMENT NAME="AH 155" CLASS="edu.nd.abms.mosquito.AquaticEnvironment">
				<AGENTLIST CLASS="edu.nd.abms.mosquito.anopheles.AnophelesAquaticAgentList">
				</AGENTLIST>
				<ENVIRONMENT_VARIABLES>
					<ID>155</ID>
					<LSM_COVERAGE>1</LSM_COVERAGE>
					<CARRYING_CAPACITY>1000.0</CARRYING_CAPACITY>
					<LOCATION_X>30</LOCATION_X>
					<LOCATION_Y>29</LOCATION_Y>
				</ENVIRONMENT_VARIABLES>
			</ENVIRONMENT>

			<ENVIRONMENT NAME="AH 156" CLASS="edu.nd.abms.mosquito.AquaticEnvironment">
				<AGENTLIST CLASS="edu.nd.abms.mosquito.anopheles.AnophelesAquaticAgentList">
				</AGENTLIST>
				<ENVIRONMENT_VARIABLES>
					<ID>156</ID>
					<LSM_COVERAGE>0</LSM_COVERAGE>
					<CARRYING_CAPACITY>1000.0</CARRYING_CAPACITY>
					<LOCATION_X>2</LOCATION_X>
					<LOCATION_Y>7</LOCATION_Y>
				</ENVIRONMENT_VARIABLES>
			</ENVIRONMENT>

			<ENVIRONMENT NAME="AH 157" CLASS="edu.nd.abms.mosquito.AquaticEnvironment">
				<AGENTLIST CLASS="edu.nd.abms.mosquito.anopheles.AnophelesAquaticAgentList">
				</AGENTLIST>
				<ENVIRONMENT_VARIABLES>
					<ID>157</ID>
					<LSM_COVERAGE>0</LSM_COVERAGE>
					<CARRYING_CAPACITY>1000.0</CARRYING_CAPACITY>
					<LOCATION_X>32</LOCATION_X>
					<LOCATION_Y>1</LOCATION_Y>
				</ENVIRONMENT_VARIABLES>
			</ENVIRONMENT>

			<ENVIRONMENT NAME="AH 158" CLASS="edu.nd.abms.mosquito.AquaticEnvironment">
				<AGENTLIST CLASS="edu.nd.abms.mosquito.anopheles.AnophelesAquaticAgentList">
				</AGENTLIST>
				<ENVIRONMENT_VARIABLES>
					<ID>158</ID>
					<LSM_COVERAGE>1</LSM_COVERAGE>
					<CARRYING_CAPACITY>1000.0</CARRYING_CAPACITY>
					<LOCATION_X>9</LOCATION_X>
					<LOCATION_Y>17</LOCATION_Y>
				</ENVIRONMENT_VARIABLES>
			</ENVIRONMENT>

			<ENVIRONMENT NAME="AH 159" CLASS="edu.nd.abms.mosquito.AquaticEnvironment">
				<AGENTLIST CLASS="edu.nd.abms.mosquito.anopheles.AnophelesAquaticAgentList">
				</AGENTLIST>
				<ENVIRONMENT_VARIABLES>
					<ID>159</ID>
					<LSM_COVERAGE>0</LSM_COVERAGE>
					<CARRYING_CAPACITY>1000.0</CARRYING_CAPACITY>
					<LOCATION_X>22</LOCATION_X>
					<LOCATION_Y>26</LOCATION_Y>
				</ENVIRONMENT_VARIABLES>
			</ENVIRONMENT>

			<ENVIRONMENT NAME="AH 160" CLASS="edu.nd.abms.mosquito.AquaticEnvironment">
				<AGENTLIST CLASS="edu.nd.abms.mosquito.anopheles.AnophelesAquaticAgentList">
				</AGENTLIST>
				<ENVIRONMENT_VARIABLES>
					<ID>160</ID>
					<LSM_COVERAGE>0</LSM_COVERAGE>
					<CARRYING_CAPACITY>1000.0</CARRYING_CAPACITY>
					<LOCATION_X>27</LOCATION_X>
					<LOCATION_Y>10</LOCATION_Y>
				</ENVIRONMENT_VARIABLES>
			</ENVIRONMENT>

			<ENVIRONMENT NAME="AH 161" CLASS="edu.nd.abms.mosquito.AquaticEnvironment">
				<AGENTLIST CLASS="edu.nd.abms.mosquito.anopheles.AnophelesAquaticAgentList">
				</AGENTLIST>
				<ENVIRONMENT_VARIABLES>
					<ID>161</ID>
					<LSM_COVERAGE>0</LSM_COVERAGE>
					<CARRYING_CAPACITY>1000.0</CARRYING_CAPACITY>
					<LOCATION_X>13</LOCATION_X>
					<LOCATION_Y>27</LOCATION_Y>
				</ENVIRONMENT_VARIABLES>
			</ENVIRONMENT>

			<ENVIRONMENT NAME="AH 162" CLASS="edu.nd.abms.mosquito.AquaticEnvironment">
				<AGENTLIST CLASS="edu.nd.abms.mosquito.anopheles.AnophelesAquaticAgentList">
				</AGENTLIST>
				<ENVIRONMENT_VARIABLES>
					<ID>162</ID>
					<LSM_COVERAGE>0</LSM_COVERAGE>
					<CARRYING_CAPACITY>1000.0</CARRYING_CAPACITY>
					<LOCATION_X>36</LOCATION_X>
					<LOCATION_Y>8</LOCATION_Y>
				</ENVIRONMENT_VARIABLES>
			</ENVIRONMENT>

			<ENVIRONMENT NAME="AH 163" CLASS="edu.nd.abms.mosquito.AquaticEnvironment">
				<AGENTLIST CLASS="edu.nd.abms.mosquito.anopheles.AnophelesAquaticAgentList">
				</AGENTLIST>
				<ENVIRONMENT_VARIABLES>
					<ID>163</ID>
					<LSM_COVERAGE>0</LSM_COVERAGE>
					<CARRYING_CAPACITY>1000.0</CARRYING_CAPACITY>
					<LOCATION_X>23</LOCATION_X>
					<LOCATION_Y>2</LOCATION_Y>
				</ENVIRONMENT_VARIABLES>
			</ENVIRONMENT>

			<ENVIRONMENT NAME="AH 164" CLASS="edu.nd.abms.mosquito.AquaticEnvironment">
				<AGENTLIST CLASS="edu.nd.abms.mosquito.anopheles.AnophelesAquaticAgentList">
				</AGENTLIST>
				<ENVIRONMENT_VARIABLES>
					<ID>164</ID>
					<LSM_COVERAGE>0</LSM_COVERAGE>
					<CARRYING_CAPACITY>1000.0</CARRYING_CAPACITY>
					<LOCATION_X>27</LOCATION_X>
					<LOCATION_Y>31</LOCATION_Y>
				</ENVIRONMENT_VARIABLES>
			</ENVIRONMENT>

			<ENVIRONMENT NAME="AH 165" CLASS="edu.nd.abms.mosquito.AquaticEnvironment">
				<AGENTLIST CLASS="edu.nd.abms.mosquito.anopheles.AnophelesAquaticAgentList">
				</AGENTLIST>
				<ENVIRONMENT_VARIABLES>
					<ID>165</ID>
					<LSM_COVERAGE>0</LSM_COVERAGE>
					<CARRYING_CAPACITY>1000.0</CARRYING_CAPACITY>
					<LOCATION_X>20</LOCATION_X>
					<LOCATION_Y>20</LOCATION_Y>
				</ENVIRONMENT_VARIABLES>
			</ENVIRONMENT>

			<ENVIRONMENT NAME="AH 166" CLASS="edu.nd.abms.mosquito.AquaticEnvironment">
				<AGENTLIST CLASS="edu.nd.abms.mosquito.anopheles.AnophelesAquaticAgentList">
				</AGENTLIST>
				<ENVIRONMENT_VARIABLES>
					<ID>166</ID>
					<LSM_COVERAGE>0</LSM_COVERAGE>
					<CARRYING_CAPACITY>1000.0</CARRYING_CAPACITY>
					<LOCATION_X>26</LOCATION_X>
					<LOCATION_Y>15</LOCATION_Y>
				</ENVIRONMENT_VARIABLES>
			</ENVIRONMENT>

			<ENVIRONMENT NAME="AH 167" CLASS="edu.nd.abms.mosquito.AquaticEnvironment">
				<AGENTLIST CLASS="edu.nd.abms.mosquito.anopheles.AnophelesAquaticAgentList">
				</AGENTLIST>
				<ENVIRONMENT_VARIABLES>
					<ID>167</ID>
					<LSM_COVERAGE>0</LSM_COVERAGE>
					<CARRYING_CAPACITY>1000.0</CARRYING_CAPACITY>
					<LOCATION_X>23</LOCATION_X>
					<LOCATION_Y>28</LOCATION_Y>
				</ENVIRONMENT_VARIABLES>
			</ENVIRONMENT>

			<ENVIRONMENT NAME="AH 168" CLASS="edu.nd.abms.mosquito.AquaticEnvironment">
				<AGENTLIST CLASS="edu.nd.abms.mosquito.anopheles.AnophelesAquaticAgentList">
				</AGENTLIST>
				<ENVIRONMENT_VARIABLES>
					<ID>168</ID>
					<LSM_COVERAGE>0</LSM_COVERAGE>
					<CARRYING_CAPACITY>1000.0</CARRYING_CAPACITY>
					<LOCATION_X>31</LOCATION_X>
					<LOCATION_Y>21</LOCATION_Y>
				</ENVIRONMENT_VARIABLES>
			</ENVIRONMENT>

			<ENVIRONMENT NAME="AH 169" CLASS="edu.nd.abms.mosquito.AquaticEnvironment">
				<AGENTLIST CLASS="edu.nd.abms.mosquito.anopheles.AnophelesAquaticAgentList">
				</AGENTLIST>
				<ENVIRONMENT_VARIABLES>
					<ID>169</ID>
					<LSM_COVERAGE>1</LSM_COVERAGE>
					<CARRYING_CAPACITY>1000.0</CARRYING_CAPACITY>
					<LOCATION_X>14</LOCATION_X>
					<LOCATION_Y>5</LOCATION_Y>
				</ENVIRONMENT_VARIABLES>
			</ENVIRONMENT>

			<ENVIRONMENT NAME="AH 170" CLASS="edu.nd.abms.mosquito.AquaticEnvironment">
				<AGENTLIST CLASS="edu.nd.abms.mosquito.anopheles.AnophelesAquaticAgentList">
				</AGENTLIST>
				<ENVIRONMENT_VARIABLES>
					<ID>170</ID>
					<LSM_COVERAGE>0</LSM_COVERAGE>
					<CARRYING_CAPACITY>1000.0</CARRYING_CAPACITY>
					<LOCATION_X>29</LOCATION_X>
					<LOCATION_Y>39</LOCATION_Y>
				</ENVIRONMENT_VARIABLES>
			</ENVIRONMENT>

			<ENVIRONMENT NAME="AH 171" CLASS="edu.nd.abms.mosquito.AquaticEnvironment">
				<AGENTLIST CLASS="edu.nd.abms.mosquito.anopheles.AnophelesAquaticAgentList">
				</AGENTLIST>
				<ENVIRONMENT_VARIABLES>
					<ID>171</ID>
					<LSM_COVERAGE>1</LSM_COVERAGE>
					<CARRYING_CAPACITY>1000.0</CARRYING_CAPACITY>
					<LOCATION_X>26</LOCATION_X>
					<LOCATION_Y>11</LOCATION_Y>
				</ENVIRONMENT_VARIABLES>
			</ENVIRONMENT>

			<ENVIRONMENT NAME="AH 172" CLASS="edu.nd.abms.mosquito.AquaticEnvironment">
				<AGENTLIST CLASS="edu.nd.abms.mosquito.anopheles.AnophelesAquaticAgentList">
				</AGENTLIST>
				<ENVIRONMENT_VARIABLES>
					<ID>172</ID>
					<LSM_COVERAGE>0</LSM_COVERAGE>
					<CARRYING_CAPACITY>1000.0</CARRYING_CAPACITY>
					<LOCATION_X>30</LOCATION_X>
					<LOCATION_Y>10</LOCATION_Y>
				</ENVIRONMENT_VARIABLES>
			</ENVIRONMENT>

			<ENVIRONMENT NAME="AH 173" CLASS="edu.nd.abms.mosquito.AquaticEnvironment">
				<AGENTLIST CLASS="edu.nd.abms.mosquito.anopheles.AnophelesAquaticAgentList">
				</AGENTLIST>
				<ENVIRONMENT_VARIABLES>
					<ID>173</ID>
					<LSM_COVERAGE>0</LSM_COVERAGE>
					<CARRYING_CAPACITY>1000.0</CARRYING_CAPACITY>
					<LOCATION_X>17</LOCATION_X>
					<LOCATION_Y>21</LOCATION_Y>
				</ENVIRONMENT_VARIABLES>
			</ENVIRONMENT>

			<ENVIRONMENT NAME="AH 174" CLASS="edu.nd.abms.mosquito.AquaticEnvironment">
				<AGENTLIST CLASS="edu.nd.abms.mosquito.anopheles.AnophelesAquaticAgentList">
				</AGENTLIST>
				<ENVIRONMENT_VARIABLES>
					<ID>174</ID>
					<LSM_COVERAGE>0</LSM_COVERAGE>
					<CARRYING_CAPACITY>1000.0</CARRYING_CAPACITY>
					<LOCATION_X>23</LOCATION_X>
					<LOCATION_Y>24</LOCATION_Y>
				</ENVIRONMENT_VARIABLES>
			</ENVIRONMENT>

			<ENVIRONMENT NAME="AH 175" CLASS="edu.nd.abms.mosquito.AquaticEnvironment">
				<AGENTLIST CLASS="edu.nd.abms.mosquito.anopheles.AnophelesAquaticAgentList">
				</AGENTLIST>
				<ENVIRONMENT_VARIABLES>
					<ID>175</ID>
					<LSM_COVERAGE>0</LSM_COVERAGE>
					<CARRYING_CAPACITY>1000.0</CARRYING_CAPACITY>
					<LOCATION_X>28</LOCATION_X>
					<LOCATION_Y>36</LOCATION_Y>
				</ENVIRONMENT_VARIABLES>
			</ENVIRONMENT>

			<ENVIRONMENT NAME="AH 176" CLASS="edu.nd.abms.mosquito.AquaticEnvironment">
				<AGENTLIST CLASS="edu.nd.abms.mosquito.anopheles.AnophelesAquaticAgentList">
				</AGENTLIST>
				<ENVIRONMENT_VARIABLES>
					<ID>176</ID>
					<LSM_COVERAGE>0</LSM_COVERAGE>
					<CARRYING_CAPACITY>1000.0</CARRYING_CAPACITY>
					<LOCATION_X>24</LOCATION_X>
					<LOCATION_Y>33</LOCATION_Y>
				</ENVIRONMENT_VARIABLES>
			</ENVIRONMENT>

			<ENVIRONMENT NAME="AH 177" CLASS="edu.nd.abms.mosquito.AquaticEnvironment">
				<AGENTLIST CLASS="edu.nd.abms.mosquito.anopheles.AnophelesAquaticAgentList">
				</AGENTLIST>
				<ENVIRONMENT_VARIABLES>
					<ID>177</ID>
					<LSM_COVERAGE>0</LSM_COVERAGE>
					<CARRYING_CAPACITY>1000.0</CARRYING_CAPACITY>
					<LOCATION_X>17</LOCATION_X>
					<LOCATION_Y>24</LOCATION_Y>
				</ENVIRONMENT_VARIABLES>
			</ENVIRONMENT>

			<ENVIRONMENT NAME="AH 178" CLASS="edu.nd.abms.mosquito.AquaticEnvironment">
				<AGENTLIST CLASS="edu.nd.abms.mosquito.anopheles.AnophelesAquaticAgentList">
				</AGENTLIST>
				<ENVIRONMENT_VARIABLES>
					<ID>178</ID>
					<LSM_COVERAGE>1</LSM_COVERAGE>
					<CARRYING_CAPACITY>1000.0</CARRYING_CAPACITY>
					<LOCATION_X>21</LOCATION_X>
					<LOCATION_Y>2</LOCATION_Y>
				</ENVIRONMENT_VARIABLES>
			</ENVIRONMENT>

			<ENVIRONMENT NAME="AH 179" CLASS="edu.nd.abms.mosquito.AquaticEnvironment">
				<AGENTLIST CLASS="edu.nd.abms.mosquito.anopheles.AnophelesAquaticAgentList">
				</AGENTLIST>
				<ENVIRONMENT_VARIABLES>
					<ID>179</ID>
					<LSM_COVERAGE>0</LSM_COVERAGE>
					<CARRYING_CAPACITY>1000.0</CARRYING_CAPACITY>
					<LOCATION_X>26</LOCATION_X>
					<LOCATION_Y>18</LOCATION_Y>
				</ENVIRONMENT_VARIABLES>
			</ENVIRONMENT>

			<ENVIRONMENT NAME="AH 180" CLASS="edu.nd.abms.mosquito.AquaticEnvironment">
				<AGENTLIST CLASS="edu.nd.abms.mosquito.anopheles.AnophelesAquaticAgentList">
				</AGENTLIST>
				<ENVIRONMENT_VARIABLES>
					<ID>180</ID>
					<LSM_COVERAGE>1</LSM_COVERAGE>
					<CARRYING_CAPACITY>1000.0</CARRYING_CAPACITY>
					<LOCATION_X>25</LOCATION_X>
					<LOCATION_Y>20</LOCATION_Y>
				</ENVIRONMENT_VARIABLES>
			</ENVIRONMENT>

			<ENVIRONMENT NAME="AH 181" CLASS="edu.nd.abms.mosquito.AquaticEnvironment">
				<AGENTLIST CLASS="edu.nd.abms.mosquito.anopheles.AnophelesAquaticAgentList">
				</AGENTLIST>
				<ENVIRONMENT_VARIABLES>
					<ID>181</ID>
					<LSM_COVERAGE>1</LSM_COVERAGE>
					<CARRYING_CAPACITY>1000.0</CARRYING_CAPACITY>
					<LOCATION_X>13</LOCATION_X>
					<LOCATION_Y>35</LOCATION_Y>
				</ENVIRONMENT_VARIABLES>
			</ENVIRONMENT>

			<ENVIRONMENT NAME="AH 182" CLASS="edu.nd.abms.mosquito.AquaticEnvironment">
				<AGENTLIST CLASS="edu.nd.abms.mosquito.anopheles.AnophelesAquaticAgentList">
				</AGENTLIST>
				<ENVIRONMENT_VARIABLES>
					<ID>182</ID>
					<LSM_COVERAGE>0</LSM_COVERAGE>
					<CARRYING_CAPACITY>1000.0</CARRYING_CAPACITY>
					<LOCATION_X>33</LOCATION_X>
					<LOCATION_Y>9</LOCATION_Y>
				</ENVIRONMENT_VARIABLES>
			</ENVIRONMENT>

			<ENVIRONMENT NAME="AH 183" CLASS="edu.nd.abms.mosquito.AquaticEnvironment">
				<AGENTLIST CLASS="edu.nd.abms.mosquito.anopheles.AnophelesAquaticAgentList">
				</AGENTLIST>
				<ENVIRONMENT_VARIABLES>
					<ID>183</ID>
					<LSM_COVERAGE>1</LSM_COVERAGE>
					<CARRYING_CAPACITY>1000.0</CARRYING_CAPACITY>
					<LOCATION_X>36</LOCATION_X>
					<LOCATION_Y>12</LOCATION_Y>
				</ENVIRONMENT_VARIABLES>
			</ENVIRONMENT>

			<ENVIRONMENT NAME="AH 184" CLASS="edu.nd.abms.mosquito.AquaticEnvironment">
				<AGENTLIST CLASS="edu.nd.abms.mosquito.anopheles.AnophelesAquaticAgentList">
				</AGENTLIST>
				<ENVIRONMENT_VARIABLES>
					<ID>184</ID>
					<LSM_COVERAGE>0</LSM_COVERAGE>
					<CARRYING_CAPACITY>1000.0</CARRYING_CAPACITY>
					<LOCATION_X>6</LOCATION_X>
					<LOCATION_Y>10</LOCATION_Y>
				</ENVIRONMENT_VARIABLES>
			</ENVIRONMENT>

			<ENVIRONMENT NAME="AH 185" CLASS="edu.nd.abms.mosquito.AquaticEnvironment">
				<AGENTLIST CLASS="edu.nd.abms.mosquito.anopheles.AnophelesAquaticAgentList">
				</AGENTLIST>
				<ENVIRONMENT_VARIABLES>
					<ID>185</ID>
					<LSM_COVERAGE>1</LSM_COVERAGE>
					<CARRYING_CAPACITY>1000.0</CARRYING_CAPACITY>
					<LOCATION_X>22</LOCATION_X>
					<LOCATION_Y>29</LOCATION_Y>
				</ENVIRONMENT_VARIABLES>
			</ENVIRONMENT>

			<ENVIRONMENT NAME="AH 186" CLASS="edu.nd.abms.mosquito.AquaticEnvironment">
				<AGENTLIST CLASS="edu.nd.abms.mosquito.anopheles.AnophelesAquaticAgentList">
				</AGENTLIST>
				<ENVIRONMENT_VARIABLES>
					<ID>186</ID>
					<LSM_COVERAGE>1</LSM_COVERAGE>
					<CARRYING_CAPACITY>1000.0</CARRYING_CAPACITY>
					<LOCATION_X>24</LOCATION_X>
					<LOCATION_Y>20</LOCATION_Y>
				</ENVIRONMENT_VARIABLES>
			</ENVIRONMENT>

			<ENVIRONMENT NAME="AH 187" CLASS="edu.nd.abms.mosquito.AquaticEnvironment">
				<AGENTLIST CLASS="edu.nd.abms.mosquito.anopheles.AnophelesAquaticAgentList">
				</AGENTLIST>
				<ENVIRONMENT_VARIABLES>
					<ID>187</ID>
					<LSM_COVERAGE>0</LSM_COVERAGE>
					<CARRYING_CAPACITY>1000.0</CARRYING_CAPACITY>
					<LOCATION_X>20</LOCATION_X>
					<LOCATION_Y>6</LOCATION_Y>
				</ENVIRONMENT_VARIABLES>
			</ENVIRONMENT>

			<ENVIRONMENT NAME="AH 188" CLASS="edu.nd.abms.mosquito.AquaticEnvironment">
				<AGENTLIST CLASS="edu.nd.abms.mosquito.anopheles.AnophelesAquaticAgentList">
				</AGENTLIST>
				<ENVIRONMENT_VARIABLES>
					<ID>188</ID>
					<LSM_COVERAGE>1</LSM_COVERAGE>
					<CARRYING_CAPACITY>1000.0</CARRYING_CAPACITY>
					<LOCATION_X>12</LOCATION_X>
					<LOCATION_Y>28</LOCATION_Y>
				</ENVIRONMENT_VARIABLES>
			</ENVIRONMENT>

			<ENVIRONMENT NAME="AH 189" CLASS="edu.nd.abms.mosquito.AquaticEnvironment">
				<AGENTLIST CLASS="edu.nd.abms.mosquito.anopheles.AnophelesAquaticAgentList">
				</AGENTLIST>
				<ENVIRONMENT_VARIABLES>
					<ID>189</ID>
					<LSM_COVERAGE>0</LSM_COVERAGE>
					<CARRYING_CAPACITY>1000.0</CARRYING_CAPACITY>
					<LOCATION_X>14</LOCATION_X>
					<LOCATION_Y>2</LOCATION_Y>
				</ENVIRONMENT_VARIABLES>
			</ENVIRONMENT>

			<ENVIRONMENT NAME="AH 190" CLASS="edu.nd.abms.mosquito.AquaticEnvironment">
				<AGENTLIST CLASS="edu.nd.abms.mosquito.anopheles.AnophelesAquaticAgentList">
				</AGENTLIST>
				<ENVIRONMENT_VARIABLES>
					<ID>190</ID>
					<LSM_COVERAGE>1</LSM_COVERAGE>
					<CARRYING_CAPACITY>1000.0</CARRYING_CAPACITY>
					<LOCATION_X>15</LOCATION_X>
					<LOCATION_Y>14</LOCATION_Y>
				</ENVIRONMENT_VARIABLES>
			</ENVIRONMENT>

			<ENVIRONMENT NAME="AH 191" CLASS="edu.nd.abms.mosquito.AquaticEnvironment">
				<AGENTLIST CLASS="edu.nd.abms.mosquito.anopheles.AnophelesAquaticAgentList">
				</AGENTLIST>
				<ENVIRONMENT_VARIABLES>
					<ID>191</ID>
					<LSM_COVERAGE>0</LSM_COVERAGE>
					<CARRYING_CAPACITY>1000.0</CARRYING_CAPACITY>
					<LOCATION_X>15</LOCATION_X>
					<LOCATION_Y>16</LOCATION_Y>
				</ENVIRONMENT_VARIABLES>
			</ENVIRONMENT>

			<ENVIRONMENT NAME="AH 192" CLASS="edu.nd.abms.mosquito.AquaticEnvironment">
				<AGENTLIST CLASS="edu.nd.abms.mosquito.anopheles.AnophelesAquaticAgentList">
				</AGENTLIST>
				<ENVIRONMENT_VARIABLES>
					<ID>192</ID>
					<LSM_COVERAGE>1</LSM_COVERAGE>
					<CARRYING_CAPACITY>1000.0</CARRYING_CAPACITY>
					<LOCATION_X>20</LOCATION_X>
					<LOCATION_Y>13</LOCATION_Y>
				</ENVIRONMENT_VARIABLES>
			</ENVIRONMENT>

			<ENVIRONMENT NAME="AH 193" CLASS="edu.nd.abms.mosquito.AquaticEnvironment">
				<AGENTLIST CLASS="edu.nd.abms.mosquito.anopheles.AnophelesAquaticAgentList">
				</AGENTLIST>
				<ENVIRONMENT_VARIABLES>
					<ID>193</ID>
					<LSM_COVERAGE>1</LSM_COVERAGE>
					<CARRYING_CAPACITY>1000.0</CARRYING_CAPACITY>
					<LOCATION_X>11</LOCATION_X>
					<LOCATION_Y>19</LOCATION_Y>
				</ENVIRONMENT_VARIABLES>
			</ENVIRONMENT>

			<ENVIRONMENT NAME="AH 194" CLASS="edu.nd.abms.mosquito.AquaticEnvironment">
				<AGENTLIST CLASS="edu.nd.abms.mosquito.anopheles.AnophelesAquaticAgentList">
				</AGENTLIST>
				<ENVIRONMENT_VARIABLES>
					<ID>194</ID>
					<LSM_COVERAGE>0</LSM_COVERAGE>
					<CARRYING_CAPACITY>1000.0</CARRYING_CAPACITY>
					<LOCATION_X>7</LOCATION_X>
					<LOCATION_Y>14</LOCATION_Y>
				</ENVIRONMENT_VARIABLES>
			</ENVIRONMENT>

			<ENVIRONMENT NAME="AH 195" CLASS="edu.nd.abms.mosquito.AquaticEnvironment">
				<AGENTLIST CLASS="edu.nd.abms.mosquito.anopheles.AnophelesAquaticAgentList">
				</AGENTLIST>
				<ENVIRONMENT_VARIABLES>
					<ID>195</ID>
					<LSM_COVERAGE>0</LSM_COVERAGE>
					<CARRYING_CAPACITY>1000.0</CARRYING_CAPACITY>
					<LOCATION_X>13</LOCATION_X>
					<LOCATION_Y>32</LOCATION_Y>
				</ENVIRONMENT_VARIABLES>
			</ENVIRONMENT>

			<ENVIRONMENT NAME="AH 196" CLASS="edu.nd.abms.mosquito.AquaticEnvironment">
				<AGENTLIST CLASS="edu.nd.abms.mosquito.anopheles.AnophelesAquaticAgentList">
				</AGENTLIST>
				<ENVIRONMENT_VARIABLES>
					<ID>196</ID>
					<LSM_COVERAGE>0</LSM_COVERAGE>
					<CARRYING_CAPACITY>1000.0</CARRYING_CAPACITY>
					<LOCATION_X>19</LOCATION_X>
					<LOCATION_Y>4</LOCATION_Y>
				</ENVIRONMENT_VARIABLES>
			</ENVIRONMENT>

			<ENVIRONMENT NAME="AH 197" CLASS="edu.nd.abms.mosquito.AquaticEnvironment">
				<AGENTLIST CLASS="edu.nd.abms.mosquito.anopheles.AnophelesAquaticAgentList">
				</AGENTLIST>
				<ENVIRONMENT_VARIABLES>
					<ID>197</ID>
					<LSM_COVERAGE>0</LSM_COVERAGE>
					<CARRYING_CAPACITY>1000.0</CARRYING_CAPACITY>
					<LOCATION_X>28</LOCATION_X>
					<LOCATION_Y>5</LOCATION_Y>
				</ENVIRONMENT_VARIABLES>
			</ENVIRONMENT>

			<ENVIRONMENT NAME="AH 198" CLASS="edu.nd.abms.mosquito.AquaticEnvironment">
				<AGENTLIST CLASS="edu.nd.abms.mosquito.anopheles.AnophelesAquaticAgentList">
				</AGENTLIST>
				<ENVIRONMENT_VARIABLES>
					<ID>198</ID>
					<LSM_COVERAGE>0</LSM_COVERAGE>
					<CARRYING_CAPACITY>1000.0</CARRYING_CAPACITY>
					<LOCATION_X>15</LOCATION_X>
					<LOCATION_Y>20</LOCATION_Y>
				</ENVIRONMENT_VARIABLES>
			</ENVIRONMENT>

			<ENVIRONMENT NAME="AH 199" CLASS="edu.nd.abms.mosquito.AquaticEnvironment">
				<AGENTLIST CLASS="edu.nd.abms.mosquito.anopheles.AnophelesAquaticAgentList">
				</AGENTLIST>
				<ENVIRONMENT_VARIABLES>
					<ID>199</ID>
					<LSM_COVERAGE>0</LSM_COVERAGE>
					<CARRYING_CAPACITY>1000.0</CARRYING_CAPACITY>
					<LOCATION_X>4</LOCATION_X>
					<LOCATION_Y>37</LOCATION_Y>
				</ENVIRONMENT_VARIABLES>
			</ENVIRONMENT>

			<ENVIRONMENT NAME="AH 200" CLASS="edu.nd.abms.mosquito.AquaticEnvironment">
				<AGENTLIST CLASS="edu.nd.abms.mosquito.anopheles.AnophelesAquaticAgentList">
				</AGENTLIST>
				<ENVIRONMENT_VARIABLES>
					<ID>200</ID>
					<LSM_COVERAGE>1</LSM_COVERAGE>
					<CARRYING_CAPACITY>1000.0</CARRYING_CAPACITY>
					<LOCATION_X>18</LOCATION_X>
					<LOCATION_Y>11</LOCATION_Y>
				</ENVIRONMENT_VARIABLES>
			</ENVIRONMENT>

		</SUBENVIRONMENTS>
	</ROOT_ENVIRONMENT>
</SIMULATION>
