# Supplementary material for: Examining the impact of larval source management and insecticide-treated nets using a spatial agent-based model of Anopheles gambiae and a landscape generator tool
Source: Malar J. 2013 Aug 21;12:290. doi: 10.1186/1475-2875-12-290 (PMC3765353; doi:10.1186/1475-2875-12-290)
Supplement: Additional file 3 — The landscape generator tool VectorLand (in ZIP format). To run VectorLand, first unzip the file (Additional file 3.zip). To run the JAR file (the computer must have the Java Runtime Environment, which can be downloaded from [65]), double-click the file (VectorLand.jar). To run from the command line: (1) navigate into the unzipped directory: for Windows, use ‘chdir’ or ‘cd’ in a command prompt; for UNIX/Mac, use ‘cd’ in a terminal; (2) issue the command: java -jar ./VectorLand.jar. VectorLand is developed in Java, using the NetBeans IDE (Version: 7.1.1), which is freely available from [66]. Once the VectorLand screen appears, to create a new landscape, modify the desired parameters, and then click the Update button (or hit the Enter key on keyboard). The spatial distribution of the aquatic habitats and blood meal locations, along both axes, can be controlled using the “Clustering” sliders. A scale of 1 to 10 is used, where 1 means the most clustered, and 10 means the least clustered. To save the landscape, click the Save button. All landscapes will be saved in a directory named as Date-Landscapes (if the directory does not exist, it would be automatically created; Date would be auto-generated as well). The current landscape will be saved as Version-LandscapeName.xml (where Version refers to an auto-generated version number, and LandscapeName refers to the landscape name as displayed at the lower-left of VectorLand). A JPEG image of the landscape will also be saved as Version-LandscapeName.jpg. Clicking the Help button will display a short tutorial. Currently, it supports only 40 × 40 landscapes. [file 1475-2875-12-290-S3.zip]

Archive with 22 entries (16 files):
- VectorLand/
- VectorLand/.DS_Store
- __MACOSX/
- __MACOSX/VectorLand/
- __MACOSX/VectorLand/._.DS_Store
- VectorLand/images/
- VectorLand/images/.DS_Store
- __MACOSX/VectorLand/images/
- __MACOSX/VectorLand/images/._.DS_Store
- VectorLand/images/aH.png
- __MACOSX/VectorLand/images/._aH.png
- VectorLand/images/aHToBeRemoved.png
- __MACOSX/VectorLand/images/._aHToBeRemoved.png
- VectorLand/images/bML.png
- __MACOSX/VectorLand/images/._bML.png
- VectorLand/images/bMLWithITN.png
- __MACOSX/VectorLand/images/._bMLWithITN.png
- VectorLand/lib/
- VectorLand/lib/colt.jar
- VectorLand/lib/repast.jar
- VectorLand/lib/swing-layout-1.0.4.jar
- VectorLand/VectorLand.jar
